# Supplementary material for: Systemic Expression Analysis Reveals Prognostic Significance of WIPI3 in Hepatocellular Carcinoma
Source: Front Genet. 2020 Aug 20;11:847. doi: 10.3389/fgene.2020.00847 (PMC7468542; doi:10.3389/fgene.2020.00847)
Supplement: Supplementary file 1 [file Data_Sheet_1.XLSX]

## Sheet: lo_result_57527
Query	Statistic	P-value	FDR (BH)	Event_SD	Event_TD
A1BG	-0.342414	1.20919e-11	5.24824e-10	371	371
A1CF	-0.0537519	0.301797	0.410207	371	370
A2BP1	0.206499	6.14182e-05	0.000331412	371	61
A2LD1	-0.150465	0.00367326	0.01088	371	371
A2ML1	0.0152141	0.770232	0.832722	371	85
A2M	-0.204064	7.52577e-05	0.000394341	371	371
A4GALT	-0.16484	0.00144178	0.00496425	371	371
A4GNT	0.100106	0.0540413	0.103035	371	174
AAA1	0.151295	0.00348751	0.0104337	371	194
AAAS	0.112635	0.0300755	0.063696	371	371
AACSL	0.263243	2.68476e-07	3.1187e-06	371	114
AACS	0.186012	0.000315486	0.00134384	371	371
AADACL2	-0.00261163	0.960016	0.971327	371	23
AADACL3	0.151354	0.00347449	0.0104026	371	36
AADACL4	0.0965885	0.0630986	0.116961	371	39
AADAC	-0.155761	0.00262606	0.00821552	371	370
AADAT	0.152821	0.00316791	0.00962208	371	370
AAGAB	0.179038	0.000530386	0.00209237	371	371
AAK1	0.0313552	0.547138	0.649402	371	371
AAMP	0.210982	4.19827e-05	0.000239307	371	371
AANAT	0.12633	0.0148986	0.0354145	371	131
AARS2	0.230523	7.26552e-06	5.30391e-05	371	371
AARSD1	-0.00698553	0.893325	0.924078	371	371
AARS	0.0387664	0.456602	0.567038	371	371
AASDHPPT	0.208294	5.27915e-05	0.000290732	371	371
AASDH	0.0164439	0.752242	0.819498	371	371
AASS	-0.0501189	0.335695	0.445961	371	370
AATF	0.227449	9.67494e-06	6.77453e-05	371	371
AATK	-0.0216827	0.677206	0.758279	371	371
ABAT	-0.0999178	0.0544961	0.103693	371	371
ABCA10	-0.0609443	0.2416	0.345822	371	371
ABCA11P	0.210234	4.47575e-05	0.00025238	371	371
ABCA12	0.136509	0.00846804	0.0218722	371	165
ABCA13	0.132867	0.0104091	0.0260384	371	312
ABCA17P	-0.0516222	0.321383	0.431006	371	319
ABCA1	0.0114574	0.825912	0.874598	371	371
ABCA2	0.0861707	0.0974694	0.166706	371	371
ABCA3	-0.177609	0.000588611	0.00228985	371	371
ABCA4	-0.0374852	0.471628	0.581241	371	370
ABCA5	0.133912	0.00981544	0.0248025	371	371
ABCA6	0.0209074	0.688134	0.767323	371	371
ABCA7	0.0217825	0.675805	0.757264	371	371
ABCA8	-0.0980852	0.0591023	0.110879	371	368
ABCA9	-0.126564	0.0147122	0.0350551	371	370
ABCB10	0.0293403	0.573197	0.67093	371	371
ABCB11	0.00692341	0.894268	0.924544	371	363
ABCB1	0.120285	0.0204785	0.0462615	371	371
ABCB4	-0.144691	0.00523436	0.0146562	371	371
ABCB5	0.0417163	0.423045	0.534562	371	225
ABCB6	-0.00427354	0.934617	0.953084	371	371
ABCB7	0.0461472	0.375439	0.487772	371	371
ABCB8	-0.13771	0.00790276	0.0206558	371	371
ABCB9	0.22685	1.02252e-05	7.08299e-05	371	371
ABCC10	0.15791	0.00228491	0.0073148	371	371
ABCC11	0.0608914	0.242009	0.346184	371	371
ABCC12	0.1499	0.00380481	0.0112096	371	112
ABCC13	0.0447998	0.389554	0.50164	371	90
ABCC1	0.0889733	0.087015	0.151809	371	371
ABCC2	0.0454057	0.383168	0.495262	371	371
ABCC3	0.171671	0.000899713	0.00330703	371	371
ABCC4	0.264014	2.47029e-07	2.90514e-06	371	371
ABCC5	0.148484	0.00415352	0.0120604	371	371
ABCC6P1	-0.0493455	0.343216	0.453538	371	367
ABCC6P2	-0.0944769	0.069113	0.125937	371	371
ABCC6	-0.109117	0.035648	0.0730569	371	371
ABCC8	0.0758153	0.144985	0.229382	371	243
ABCC9	-0.0337576	0.516851	0.623023	371	371
ABCD1	0.0784517	0.131475	0.211793	371	371
ABCD2	0.0174333	0.737865	0.808081	371	342
ABCD3	0.208688	5.10557e-05	0.000282458	371	371
ABCD4	-0.161099	0.00185273	0.0061292	371	371
ABCE1	0.15145	0.00345369	0.0103496	371	371
ABCF1	0.0595556	0.252513	0.357538	371	371
ABCF2	0.150459	0.00367458	0.0108823	371	371
ABCF3	0.00940212	0.856767	0.89685	371	371
ABCG1	0.0417084	0.423133	0.534639	371	371
ABCG2	-0.109218	0.0354762	0.072821	371	371
ABCG4	-0.115716	0.0258257	0.0561644	371	308
ABCG5	-0.0473713	0.362892	0.47469	371	370
ABCG8	-0.0554533	0.28673	0.394272	371	366
ABHD10	-0.227719	9.43633e-06	6.6334e-05	371	371
ABHD11	-0.0265312	0.610477	0.703368	371	371
ABHD12B	0.00683885	0.895552	0.925412	371	308
ABHD12	0.0567518	0.275578	0.382888	371	371
ABHD13	0.0791007	0.128303	0.207758	371	371
ABHD14A	-0.168715	0.00110581	0.00395441	371	371
ABHD14B	-0.26258	2.88378e-07	3.31127e-06	371	371
ABHD15	0.167379	0.0012125	0.00427907	371	371
ABHD1	-0.0560575	0.281504	0.389131	371	366
ABHD2	0.0991003	0.0565124	0.106836	371	371
ABHD3	0.227641	9.5047e-06	6.6697e-05	371	371
ABHD4	-0.0145531	0.779951	0.840493	371	371
ABHD5	0.063709	0.220867	0.321976	371	371
ABHD6	-0.0717773	0.167696	0.25812	371	371
ABHD8	0.00983534	0.850244	0.89216	371	371
ABI1	0.169505	0.0010468	0.00377319	371	371
ABI2	0.254683	6.65411e-07	6.79586e-06	371	371
ABI3BP	-0.122617	0.018141	0.0418536	371	371
ABI3	-0.278771	4.76153e-08	6.8441e-07	371	371
ABL1	0.230168	7.51143e-06	5.4674e-05	371	371
ABL2	-0.0429701	0.409229	0.52107	371	371
ABLIM1	0.0378032	0.467874	0.577902	371	371
ABLIM2	-0.137229	0.00812494	0.0211152	371	371
ABLIM3	-0.175306	0.000695016	0.00263836	371	371
ABO	-0.0451254	0.386115	0.498134	371	227
ABP1	0.0270869	0.603019	0.697072	371	345
ABRA	-0.0147555	0.776973	0.837963	371	139
ABR	-0.0768596	0.139512	0.222606	371	371
ABT1	0.0721892	0.165264	0.255027	371	371
ABTB1	-0.0951238	0.0672225	0.123145	371	371
ABTB2	0.00727681	0.888905	0.920892	371	371
ACAA1	-0.17168	0.000899124	0.00330608	371	371
ACAA2	-0.137116	0.00817801	0.0212387	371	371
ACACA	0.378267	4.57654e-14	3.61801e-12	371	371
ACACB	-0.0204153	0.695103	0.772889	371	371
ACAD10	-0.0487522	0.349056	0.459975	371	371
ACAD11	-0.0425741	0.413564	0.52528	371	371
ACAD8	0.0303048	0.560651	0.660123	371	371
ACAD9	-0.126776	0.0145455	0.0346994	371	371
ACADL	-0.0679653	0.191486	0.287214	371	360
ACADM	0.0407952	0.433366	0.544818	371	371
ACADSB	-0.126794	0.0145311	0.0346736	371	371
ACADS	-0.35514	1.80881e-12	9.68685e-11	371	371
ACADVL	-0.450307	6.33346e-20	1.88321e-17	371	371
ACAN	0.0545262	0.294877	0.402724	371	350
ACAP1	-0.164502	0.00147511	0.00506239	371	371
ACAP2	0.19967	0.000107943	0.000533608	371	371
ACAP3	0.0563713	0.278815	0.386539	371	371
ACAT1	-0.29852	4.49823e-09	8.72578e-08	371	371
ACAT2	-0.0170983	0.742724	0.811614	371	371
ACBD3	0.0515688	0.321885	0.431592	371	371
ACBD4	-0.0998099	0.0547588	0.104124	371	371
ACBD5	0.0721162	0.165694	0.255511	371	371
ACBD6	-0.0287229	0.581299	0.677772	371	371
ACBD7	0.216639	2.56761e-05	0.000156476	371	369
ACCN1	-0.202509	8.55793e-05	0.000438904	371	233
ACCN2	0.113635	0.0286351	0.0612212	371	367
ACCN3	0.101753	0.0501865	0.0967875	371	368
ACCN4	0.138281	0.00764615	0.0201171	371	171
ACCN5	0.0869951	0.094295	0.162307	371	127
ACCSL	-0.00875445	0.866539	0.904352	371	13
ACCS	-0.0745457	0.151858	0.238326	371	371
ACD	0.1028	0.0478583	0.0932543	371	371
ACE2	0.0527429	0.310976	0.420017	371	355
ACER1	-0.0948122	0.0681278	0.124529	371	108
ACER2	0.128395	0.0133249	0.0321456	371	365
ACER3	0.162004	0.00174453	0.00582641	371	371
ACE	-0.0591524	0.255744	0.361292	371	371
ACHE	0.0259698	0.618055	0.709267	371	370
ACIN1	0.116342	0.0250283	0.0547688	371	371
ACLY	0.361016	7.30807e-13	4.38528e-11	371	371
ACMSD	-0.174936	0.000713687	0.00269384	371	367
ACN9	-0.0191122	0.71368	0.788616	371	371
ACO1	-0.204927	7.00479e-05	0.000370945	371	371
ACO2	0.0193498	0.71028	0.785554	371	371
ACOT11	0.182039	0.000425126	0.0017295	371	363
ACOT12	-0.137221	0.00812892	0.0211223	371	367
ACOT13	-0.139728	0.00702837	0.0187542	371	371
ACOT1	-0.283536	2.73961e-08	4.26062e-07	371	371
ACOT2	-0.225585	1.14875e-05	7.83211e-05	371	371
ACOT4	-0.142886	0.00583257	0.0160293	371	371
ACOT6	-0.181581	0.000439828	0.00178058	371	370
ACOT7	0.0665734	0.200761	0.298519	371	371
ACOT8	-0.0631037	0.225294	0.326819	371	371
ACOT9	-0.0331039	0.525005	0.630297	371	371
ACOX1	0.105235	0.0427905	0.0849668	371	371
ACOX2	-0.146396	0.00472056	0.0134537	371	371
ACOX3	-0.11232	0.030542	0.064469	371	371
ACOXL	0.119376	0.0214592	0.0480789	371	233
ACP1	0.254552	6.74523e-07	6.87358e-06	371	371
ACP2	-0.162637	0.00167235	0.00563447	371	371
ACP5	-0.130559	0.0118348	0.0290028	371	371
ACP6	-0.190478	0.000223966	0.00100151	371	371
ACPL2	0.237276	3.81925e-06	3.06679e-05	371	371
ACPP	0.0992621	0.0561086	0.106174	371	291
ACPT	0.025625	0.622728	0.713391	371	188
ACRBP	-0.0911986	0.0793726	0.140932	371	371
ACRC	-0.0308805	0.553225	0.654667	371	371
ACRV1	0.221051	1.73402e-05	0.000111652	371	220
ACR	-0.0238759	0.646668	0.732775	371	349
ACSBG1	0.0595035	0.252929	0.358076	371	350
ACSBG2	0.10286	0.0477276	0.0930635	371	172
ACSF2	-0.149976	0.0037869	0.0111602	371	371
ACSF3	-0.303016	2.56222e-09	5.36182e-08	371	371
ACSL1	-0.0311838	0.549332	0.651339	371	371
ACSL3	0.102772	0.0479177	0.0933428	371	371
ACSL4	0.0215441	0.679155	0.759676	371	371
ACSL5	-0.150861	0.00358349	0.0106696	371	371
ACSL6	-0.0680806	0.190732	0.286363	371	369
ACSM1	-0.0401812	0.440325	0.551638	371	369
ACSM2A	-0.190787	0.000218661	0.000982889	371	371
ACSM2B	-0.204756	7.10529e-05	0.000375649	371	370
ACSM3	-0.0394154	0.449094	0.559668	371	370
ACSM4	0.16665	0.00127463	0.00446983	371	21
ACSM5	-0.0986729	0.0575913	0.108608	371	371
ACSS1	-0.00568259	0.913134	0.938285	371	371
ACSS2	-0.0496107	0.340624	0.451041	371	371
ACSS3	0.0413944	0.426635	0.537972	371	371
ACTA1	0.0542711	0.297144	0.405182	371	329
ACTA2	-0.237106	3.88246e-06	3.10503e-05	371	371
ACTBL2	0.16597	0.00133524	0.00465453	371	121
ACTB	-0.124444	0.0164756	0.0385424	371	371
ACTC1	-0.0920839	0.0764873	0.136723	371	221
ACTG1	0.141479	0.00634066	0.0171792	371	371
ACTG2	0.00128837	0.980269	0.9858	371	371
ACTL6A	0.372897	1.1036e-13	8.08305e-12	371	371
ACTL6B	0.0782014	0.132714	0.213478	371	91
ACTL7A	-0.0159169	0.759935	0.824902	371	21
ACTL7B	-0.04702	0.366466	0.478486	371	85
ACTL8	0.0624778	0.229937	0.332039	371	199
ACTL9	0.0845078	0.104131	0.176073	371	5
ACTN1	0.0277225	0.594536	0.689991	371	371
ACTN2	-0.0436942	0.401374	0.513332	371	355
ACTN3	0.147523	0.00440642	0.0126985	371	221
ACTN4	0.128913	0.012954	0.0313686	371	371
ACTR10	-0.151581	0.00342547	0.0102914	371	371
ACTR1A	-0.110627	0.0331567	0.0689329	371	371
ACTR1B	0.00317793	0.951355	0.965359	371	371
ACTR2	0.230091	7.56523e-06	5.49852e-05	371	371
ACTR3B	-0.00244949	0.962496	0.973046	371	371
ACTR3C	-0.0689569	0.185072	0.279976	371	371
ACTR3	0.194472	0.000163771	0.000766237	371	371
ACTR5	0.0448041	0.389509	0.501635	371	371
ACTR6	0.238896	3.26367e-06	2.67787e-05	371	371
ACTR8	0.104827	0.0436061	0.0863455	371	371
ACTRT1	0.121443	0.0192878	0.0440351	371	36
ACVR1B	0.265245	2.16138e-07	2.58613e-06	371	371
ACVR1C	0.0476697	0.359874	0.471579	371	367
ACVR1	0.229891	7.70826e-06	5.58749e-05	371	371
ACVR2A	0.0528299	0.310177	0.419277	371	371
ACVR2B	0.0656138	0.207343	0.306152	371	371
ACVRL1	-0.3021	2.87579e-09	5.91855e-08	371	371
ACY1	-0.213286	3.44191e-05	0.000201913	371	371
ACY3	-0.271008	1.14595e-07	1.48052e-06	371	370
ACYP1	0.178093	0.00056825	0.00222061	371	371
ACYP2	-0.281057	3.65684e-08	5.47755e-07	371	371
ADAD1	0.185622	0.000324956	0.00137623	371	30
ADAD2	-0.119371	0.0214644	0.0480789	371	246
ADAL	0.130681	0.0117552	0.0288621	371	371
ADAM10	0.238421	3.41792e-06	2.7895e-05	371	371
ADAM11	0.0423601	0.415917	0.527428	371	369
ADAM12	0.126037	0.0151342	0.0358762	371	369
ADAM15	-0.0142216	0.784841	0.844048	371	371
ADAM17	0.339174	1.93481e-11	7.84644e-10	371	371
ADAM18	0.232679	5.92919e-06	4.45573e-05	371	24
ADAM19	0.0270205	0.603908	0.697735	371	371
ADAM20	0.041033	0.430687	0.542155	371	236
ADAM21P1	0.0921095	0.0764052	0.136601	371	197
ADAM21	0.0409202	0.431956	0.543341	371	323
ADAM22	0.184018	0.000366725	0.00152174	371	299
ADAM23	0.0290954	0.576405	0.673577	371	317
ADAM28	0.0409359	0.431779	0.543153	371	355
ADAM29	0.0097486	0.851549	0.892872	371	46
ADAM2	0.211561	3.99452e-05	0.000229466	371	14
ADAM30	0.13988	0.00696578	0.0186222	371	62
ADAM32	-0.0445189	0.392538	0.504297	371	192
ADAM33	-0.266728	1.83838e-07	2.24276e-06	371	359
ADAM3A	0.0835065	0.108312	0.181784	371	5
ADAM5P	0.0879086	0.090875	0.157427	371	9
ADAM6	-0.154834	0.00278694	0.00864147	371	371
ADAM7	0.0905541	0.0815278	0.143989	371	8
ADAM8	0.0238028	0.647677	0.733585	371	371
ADAM9	0.213119	3.49205e-05	0.000204373	371	371
ADAMDEC1	0.0247666	0.634429	0.722771	371	342
ADAMTS10	-0.0423752	0.415751	0.527263	371	371
ADAMTS12	0.00783216	0.880488	0.915266	371	358
ADAMTS13	-0.201781	9.08543e-05	0.000460911	371	371
ADAMTS14	-0.0356593	0.493504	0.602241	371	365
ADAMTS15	-0.0269558	0.604774	0.698494	371	313
ADAMTS16	0.0991552	0.0563751	0.106617	371	313
ADAMTS17	-0.102178	0.0492306	0.0952669	371	371
ADAMTS18	-0.0222122	0.669783	0.752313	371	280
ADAMTS19	0.117614	0.0234738	0.0519728	371	29
ADAMTS1	-0.179348	0.000518505	0.00205198	371	371
ADAMTS20	0.40916	2.08925e-16	2.8123e-14	371	108
ADAMTS2	-0.152971	0.00313798	0.00954571	371	370
ADAMTS3	-0.0266113	0.609399	0.702491	371	343
ADAMTS4	-0.0828768	0.111009	0.18539	371	371
ADAMTS5	0.112285	0.0305953	0.0645473	371	371
ADAMTS6	0.200628	9.9844e-05	0.000498769	371	363
ADAMTS7	-0.0779656	0.133889	0.215057	371	371
ADAMTS8	-0.175905	0.000665743	0.00254248	371	360
ADAMTS9	0.0549078	0.291505	0.399327	371	371
ADAMTSL1	-0.243327	2.11132e-06	1.82718e-05	371	370
ADAMTSL2	-0.173869	0.000770132	0.00288286	371	371
ADAMTSL3	-0.0245095	0.637952	0.725757	371	371
ADAMTSL4	-0.0354953	0.495495	0.603931	371	371
ADAMTSL5	0.147399	0.00444005	0.0127843	371	371
ADAP1	-0.0789164	0.129197	0.208952	371	371
ADAP2	-0.0280865	0.589704	0.685612	371	371
ADARB1	-0.233762	5.34955e-06	4.08016e-05	371	371
ADARB2	-0.0809738	0.11948	0.196425	371	194
ADAR	-0.0224769	0.666084	0.749109	371	371
ADAT1	0.215003	2.96389e-05	0.000177051	371	371
ADAT2	0.0960083	0.0647068	0.119338	371	371
ADAT3	-0.0797459	0.125209	0.203791	371	371
ADA	0.0299354	0.565441	0.664036	371	371
ADCK1	-0.220962	1.74796e-05	0.000112404	371	371
ADCK2	0.0042914	0.934345	0.953084	371	371
ADCK4	-0.105137	0.0429836	0.0852974	371	371
ADCK5	-0.162026	0.00174193	0.00581869	371	371
ADCY10	-0.057116	0.272503	0.379345	371	366
ADCY1	-0.1111	0.0324072	0.0676604	371	371
ADCY2	-0.110247	0.0337692	0.0699761	371	155
ADCY3	-0.0573057	0.270911	0.37771	371	371
ADCY4	-0.372726	1.1346e-13	8.24774e-12	371	371
ADCY5	-0.0312961	0.547894	0.65005	371	357
ADCY6	0.198349	0.000120132	0.000584863	371	371
ADCY7	-0.0390686	0.453097	0.563458	371	371
ADCY8	-0.0376562	0.469607	0.579145	371	173
ADCY9	0.0132352	0.799435	0.85506	371	371
ADCYAP1R1	0.120571	0.0201784	0.0456812	371	101
ADCYAP1	-0.137274	0.00810384	0.0210708	371	284
ADC	0.0733739	0.158418	0.246658	371	371
ADD1	0.10105	0.0518025	0.0994709	371	371
ADD2	-0.145458	0.00499742	0.0141018	371	340
ADD3	0.19944	0.000109981	0.000542202	371	371
ADH1A	-0.18742	0.000283413	0.0012301	371	371
ADH1B	-0.21229	3.75155e-05	0.000217671	371	371
ADH1C	-0.25313	7.81845e-07	7.81139e-06	371	371
ADH4	-0.174653	0.0007283	0.00274054	371	371
ADH5	-0.160184	0.0019684	0.00645719	371	371
ADH6	-0.226706	1.0362e-05	7.16032e-05	371	371
ADH7	-0.0291063	0.576261	0.673528	371	227
ADHFE1	-0.183257	0.000388226	0.0016003	371	371
ADI1	-0.253825	7.27492e-07	7.33085e-06	371	371
ADIG	-0.0509711	0.327532	0.437656	371	205
ADIPOQ	0.0995281	0.0554498	0.105127	371	71
ADIPOR1	0.0679056	0.191876	0.287735	371	371
ADIPOR2	0.120661	0.0200855	0.045507	371	371
ADK	-0.230537	7.25579e-06	5.30102e-05	371	371
ADM2	0.0768716	0.13945	0.222552	371	370
ADM	0.0895679	0.0849172	0.148893	371	371
ADNP2	0.324374	1.54669e-10	4.74779e-09	371	371
ADNP	0.314281	5.99295e-10	1.52091e-08	371	371
ADORA1	-0.0476025	0.360552	0.472153	371	365
ADORA2A	-0.132061	0.0108887	0.0270277	371	371
ADORA2B	0.278014	5.19323e-08	7.36366e-07	371	367
ADORA3	0.0123513	0.812572	0.865252	371	371
ADO	0.0477709	0.358853	0.47052	371	371
ADPGK	0.117741	0.0233231	0.0516671	371	371
ADPRHL1	0.110306	0.0336742	0.0697937	371	371
ADPRHL2	0.067373	0.195393	0.291823	371	371
ADPRH	-0.0543864	0.296118	0.404198	371	371
ADRA1A	-0.0500495	0.336366	0.446679	371	349
ADRA1B	-0.239709	3.01486e-06	2.49634e-05	371	371
ADRA1D	-0.0840622	0.105975	0.178465	371	326
ADRA2A	-0.148512	0.00414635	0.0120466	371	363
ADRA2B	-0.332265	5.17759e-11	1.8224e-09	371	371
ADRA2C	-0.082233	0.11382	0.189039	371	368
ADRB1	-0.0443277	0.394575	0.506523	371	341
ADRB2	-0.189641	0.000238952	0.00105975	371	371
ADRB3	0.0582856	0.262789	0.368915	371	118
ADRBK1	0.0619099	0.234209	0.337203	371	371
ADRBK2	-0.0681338	0.190384	0.286057	371	371
ADRM1	-0.0587243	0.259207	0.365252	371	371
ADSL	0.113089	0.029415	0.0625539	371	371
ADSSL1	0.116555	0.0247624	0.0542882	371	371
ADSS	0.101629	0.0504681	0.0971707	371	371
AEBP1	-0.242859	2.21169e-06	1.9028e-05	371	371
AEBP2	0.19241	0.000192654	0.000882312	371	371
AEN	-0.0755353	0.14648	0.231307	371	371
AES	-0.123608	0.0172203	0.040026	371	371
AFAP1L1	-0.0728799	0.161246	0.250137	371	371
AFAP1L2	0.00054349	0.991676	0.994021	371	371
AFAP1	-0.0498749	0.338056	0.448476	371	371
AFARP1	-0.09014	0.0829374	0.145962	371	353
AFF1	0.123913	0.0169455	0.0394991	371	371
AFF2	0.263083	2.73162e-07	3.1676e-06	371	293
AFF3	0.0586316	0.259961	0.366197	371	370
AFF4	-0.141869	0.00619595	0.0168274	371	371
AFG3L1	0.14643	0.0047109	0.0134322	371	371
AFG3L2	0.199022	0.000113773	0.000558412	371	371
AFMID	0.0510141	0.327124	0.437203	371	371
AFM	-0.248941	1.20137e-06	1.13055e-05	371	370
AFP	0.039636	0.446558	0.557205	371	366
AFTPH	0.204617	7.18775e-05	0.000379122	371	371
AG2	-0.340996	1.48642e-11	6.32746e-10	371	371
AGAP11	-0.101809	0.05006	0.096609	371	347
AGAP1	0.217253	2.43234e-05	0.000148824	371	371
AGAP2	-0.114974	0.0267988	0.0579051	371	371
AGAP3	-0.0529854	0.308753	0.417695	371	371
AGAP4	0.0608151	0.242601	0.346832	371	371
AGAP5	0.128391	0.0133273	0.0321476	371	369
AGAP6	0.109288	0.0353579	0.0726335	371	371
AGAP7	0.0202283	0.697757	0.77519	371	370
AGAP8	0.178492	0.000551965	0.00216632	371	368
AGA	-0.0195518	0.707394	0.783058	371	371
AGBL1	-0.0183062	0.725257	0.797867	371	15
AGBL2	0.223957	1.33307e-05	8.93586e-05	371	368
AGBL3	0.122153	0.0185868	0.0427139	371	368
AGBL4	0.102277	0.0490086	0.0949203	371	229
AGBL5	0.389058	7.42554e-15	7.53302e-13	371	371
AGER	-0.00717975	0.890377	0.92189	371	371
AGFG1	0.3142	6.05772e-10	1.5315e-08	371	371
AGFG2	-0.0364925	0.483455	0.593139	371	371
AGGF1	0.270639	1.194e-07	1.52871e-06	371	371
AGK	0.0698665	0.179329	0.272634	371	371
AGL	0.0983837	0.0583308	0.109712	371	371
AGMAT	-0.0105627	0.839315	0.884606	371	371
AGPAT1	0.0332107	0.523669	0.629364	371	371
AGPAT2	-0.0929805	0.0736527	0.132476	371	371
AGPAT3	0.0907287	0.0809393	0.143178	371	371
AGPAT4	0.148881	0.004053	0.0118202	371	371
AGPAT5	0.0502428	0.334501	0.444766	371	371
AGPAT6	0.0292767	0.57403	0.671669	371	371
AGPAT9	0.0251604	0.629049	0.71826	371	371
AGPHD1	-0.0128307	0.80544	0.859728	371	371
AGPS	0.274726	7.55004e-08	1.02113e-06	371	371
AGR2	0.134883	0.00929107	0.0236848	371	241
AGR3	0.202635	8.46935e-05	0.000435086	371	88
AGRN	0.142545	0.00595221	0.0163131	371	371
AGRP	-0.120729	0.0200145	0.0454081	371	200
AGTPBP1	0.169895	0.00101879	0.00368096	371	371
AGTR1	-0.0297785	0.567481	0.665686	371	371
AGTR2	0.137066	0.00820155	0.021286	371	82
AGTRAP	-0.0117062	0.822195	0.871913	371	371
AGT	-0.148195	0.00422808	0.0122501	371	371
AGXT2L1	-0.150856	0.00358474	0.0106717	371	366
AGXT2L2	-0.161201	0.00184031	0.00609519	371	371
AGXT2	-0.194194	0.000167409	0.000780326	371	368
AGXT	-0.20141	9.36657e-05	0.000472766	371	370
AHCTF1	0.0941991	0.0699379	0.127103	371	371
AHCYL1	0.272821	9.35742e-08	1.2333e-06	371	371
AHCYL2	0.11177	0.0313717	0.0658852	371	371
AHCY	0.00338608	0.948174	0.963358	371	371
AHDC1	0.0263527	0.612882	0.70537	371	371
AHI1	0.169962	0.00101407	0.00366782	371	371
AHNAK2	-0.0702736	0.176802	0.269326	371	368
AHNAK	0.0365158	0.483176	0.59287	371	371
AHRR	0.112727	0.0299415	0.0634366	371	368
AHR	0.00272385	0.958299	0.970134	371	371
AHSA1	-0.0614646	0.237597	0.341245	371	371
AHSA2	0.0930873	0.0733208	0.132022	371	371
AHSG	-0.120682	0.0200638	0.0454777	371	371
AHSP	-0.0762317	0.142783	0.226678	371	155
AICDA	0.0800406	0.123815	0.201885	371	97
AIDA	-0.170373	0.0009854	0.00357515	371	371
AIF1L	-0.224656	1.2508e-05	8.45265e-05	371	371
AIF1	-0.170417	0.000982382	0.00356615	371	371
AIFM1	-0.240853	2.69542e-06	2.26002e-05	371	371
AIFM2	-0.0692103	0.183458	0.277872	371	371
AIFM3	0.0466722	0.370026	0.482021	371	370
AIG1	-0.209869	4.61778e-05	0.000259045	371	371
AIM1L	0.113776	0.0284369	0.0608768	371	366
AIM1	0.0140119	0.787936	0.846533	371	371
AIM2	-0.0349948	0.501597	0.609207	371	334
AIMP1	-0.061881	0.234428	0.337431	371	371
AIMP2	-0.082446	0.112884	0.187907	371	371
AIPL1	0.0420514	0.419326	0.530703	371	40
AIP	-0.142136	0.00609855	0.0166194	371	371
AIRE	0.0613451	0.238512	0.342285	371	142
AJAP1	-0.0889018	0.0872698	0.152174	371	277
AK1	-0.223873	1.34335e-05	8.99042e-05	371	371
AK2	-0.0630999	0.225322	0.326819	371	371
AK3L1	0.190788	0.000218642	0.000982889	371	371
AK3	-0.165054	0.00142107	0.00490735	371	371
AK5	-0.0303133	0.560541	0.660072	371	231
AK7	0.26272	2.8406e-07	3.27112e-06	371	366
AKAP10	0.167838	0.00117479	0.00416519	371	370
AKAP11	0.0934982	0.0720554	0.130238	371	371
AKAP12	-0.0228824	0.660433	0.744392	371	371
AKAP13	-0.0122006	0.814818	0.86672	371	371
AKAP14	0.0527575	0.310842	0.419865	371	135
AKAP1	0.302999	2.56771e-09	5.36767e-08	371	371
AKAP2	0.0451026	0.386355	0.49837	371	346
AKAP3	-0.0475083	0.361505	0.473124	371	358
AKAP4	0.0128216	0.805575	0.859781	371	26
AKAP5	0.153103	0.00311179	0.00947906	371	371
AKAP6	0.0674244	0.195052	0.291462	371	370
AKAP7	0.0668397	0.198962	0.296286	371	371
AKAP8L	-0.0255104	0.624285	0.71473	371	371
AKAP8	0.00298235	0.954346	0.967649	371	371
AKAP9	0.187081	0.000290854	0.00125665	371	371
AKD1	0.287765	1.66282e-08	2.74887e-07	371	371
AKIRIN1	0.289816	1.3012e-08	2.2156e-07	371	371
AKIRIN2	0.0272486	0.600855	0.695118	371	371
AKNAD1	0.101959	0.0497211	0.096104	371	82
AKNA	0.0219357	0.673655	0.755747	371	371
AKR1A1	-0.0496555	0.340188	0.450673	371	371
AKR1B10	0.0218991	0.674169	0.756182	371	365
AKR1B15	0.0369234	0.478302	0.588084	371	290
AKR1B1	-0.0517329	0.320345	0.429846	371	371
AKR1C1	-0.0241276	0.643199	0.729857	371	371
AKR1C2	-0.01482	0.776023	0.837321	371	371
AKR1C3	0.0316703	0.543116	0.646094	371	371
AKR1C4	-0.0943911	0.0693669	0.126296	371	370
AKR1CL1	0.194321	0.000165733	0.000774144	371	315
AKR1D1	-0.0650571	0.211232	0.310634	371	368
AKR1E2	-0.0447553	0.390026	0.501928	371	347
AKR7A2	-0.106875	0.0396379	0.0798369	371	371
AKR7A3	-0.256324	5.60516e-07	5.86789e-06	371	371
AKR7L	-0.226811	1.02619e-05	7.10337e-05	371	371
AKT1S1	-0.0410486	0.430512	0.542037	371	371
AKT1	-0.0723638	0.164242	0.253764	371	371
AKT2	0.0845043	0.104145	0.176081	371	371
AKT3	-0.0191121	0.713682	0.788616	371	371
AKTIP	-0.0570812	0.272796	0.3797	371	371
ALAD	-0.105588	0.0420929	0.0837932	371	371
ALAS1	-0.183923	0.000369328	0.00153095	371	371
ALAS2	-0.126154	0.0150396	0.0356943	371	247
ALB	-0.199945	0.000105558	0.000523118	371	371
ALCAM	0.11005	0.0340912	0.070504	371	371
ALDH16A1	-0.10679	0.0397958	0.0800738	371	371
ALDH18A1	-0.0512246	0.325129	0.435122	371	371
ALDH1A1	-0.0455304	0.381862	0.494087	371	371
ALDH1A2	-0.0909331	0.0802546	0.142257	371	369
ALDH1A3	-0.188942	0.000252202	0.00111109	371	363
ALDH1B1	-0.109147	0.0355965	0.0729807	371	371
ALDH1L1	-0.153946	0.00294962	0.00906144	371	371
ALDH1L2	-0.0161516	0.756506	0.822388	371	369
ALDH2	-0.205683	6.57594e-05	0.000352261	371	371
ALDH3A1	-0.089838	0.0839779	0.147492	371	358
ALDH3A2	-0.159109	0.00211273	0.00685056	371	371
ALDH3B1	0.0439775	0.398325	0.510415	371	371
ALDH3B2	0.14521	0.00507296	0.0142846	371	238
ALDH4A1	-0.201372	9.39589e-05	0.000473766	371	371
ALDH5A1	-0.132797	0.0104498	0.0261108	371	371
ALDH6A1	-0.035926	0.490275	0.599544	371	371
ALDH7A1	-0.157843	0.00229494	0.0073422	371	371
ALDH8A1	-0.182676	0.000405427	0.00166294	371	371
ALDH9A1	-0.128851	0.0129974	0.0314471	371	371
ALDOA	0.13076	0.011704	0.0287613	371	371
ALDOB	-0.176035	0.000659528	0.00252431	371	371
ALDOC	0.157129	0.00240389	0.00762251	371	371
ALG10B	0.293754	8.08235e-09	1.45848e-07	371	371
ALG10	0.305053	1.97933e-09	4.25374e-08	371	371
ALG11	0.104039	0.0452198	0.0889923	371	371
ALG12	0.127009	0.0143635	0.0343229	371	371
ALG13	0.00924209	0.85918	0.898508	371	371
ALG14	-0.0170729	0.743092	0.811928	371	371
ALG1L2	0.116897	0.0243397	0.0535561	371	60
ALG1L	-0.0721395	0.165557	0.25536	371	369
ALG1	-0.0298079	0.567098	0.665473	371	371
ALG2	0.063485	0.222498	0.323873	371	371
ALG3	-0.0288838	0.579183	0.676149	371	371
ALG5	-0.167146	0.00123206	0.00433965	371	371
ALG6	0.137442	0.00802572	0.0209196	371	371
ALG8	-0.0175837	0.735688	0.806093	371	371
ALG9	-0.0834534	0.108537	0.182056	371	371
ALKBH1	-0.0447381	0.390209	0.502082	371	371
ALKBH2	-0.145502	0.00498402	0.014072	371	371
ALKBH3	-0.0555601	0.285802	0.393269	371	371
ALKBH4	-0.0272664	0.600618	0.694941	371	371
ALKBH5	-0.137383	0.00805333	0.0209696	371	371
ALKBH6	0.0143532	0.782899	0.84294	371	371
ALKBH7	-0.313606	6.55015e-10	1.64348e-08	371	371
ALKBH8	0.0666172	0.200464	0.298189	371	371
ALK	0.124509	0.0164192	0.0384285	371	195
ALLC	-0.124812	0.016157	0.0379351	371	249
ALMS1P	0.0132645	0.799	0.854686	371	321
ALMS1	0.214483	3.10153e-05	0.000184389	371	371
ALOX12B	0.115708	0.0258368	0.0561799	371	95
ALOX12P2	0.0360546	0.488722	0.598091	371	351
ALOX12	0.028241	0.587658	0.683879	371	351
ALOX15B	-0.00308842	0.952724	0.966354	371	349
ALOX15	0.0125213	0.810041	0.863301	371	312
ALOX5AP	-0.0187709	0.718575	0.792616	371	371
ALOX5	0.0342788	0.510395	0.617371	371	371
ALOXE3	0.138717	0.00745497	0.0197052	371	140
ALPI	0.0604137	0.24573	0.350324	371	228
ALPK1	0.0426955	0.412232	0.523856	371	371
ALPK2	0.0236058	0.650398	0.735788	371	371
ALPK3	0.0232733	0.655003	0.739947	371	371
ALPL	-0.251936	8.84339e-07	8.683e-06	371	371
ALPPL2	0.249955	1.08349e-06	1.03675e-05	371	73
ALPP	0.145146	0.00509242	0.0143293	371	93
ALS2CL	0.0345642	0.506879	0.614012	371	371
ALS2CR11	0.0765154	0.141298	0.224814	371	282
ALS2CR12	0.0566313	0.2766	0.384002	371	298
ALS2CR4	0.320263	2.70185e-10	7.64578e-09	371	371
ALS2CR8	0.144973	0.00514598	0.0144575	371	371
ALS2	0.196164	0.000143165	0.000681841	371	371
ALX1	0.214227	3.17162e-05	0.00018799	371	70
ALX3	0.314006	6.21446e-10	1.56715e-08	371	359
ALX4	0.0915185	0.0783198	0.139461	371	46
AMAC1L2	0.0943103	0.0696068	0.126617	371	190
AMAC1L3	-0.0454728	0.382465	0.494706	371	70
AMAC1	-0.0319191	0.539951	0.643163	371	41
AMACR	-0.0101892	0.844922	0.888445	371	371
AMBN	-0.0506932	0.33018	0.440491	371	112
AMBP	-0.340392	1.62236e-11	6.79006e-10	371	371
AMBRA1	0.257131	5.14987e-07	5.46012e-06	371	371
AMD1	0.192853	0.000186064	0.000856068	371	371
AMDHD1	-0.207659	5.57038e-05	0.000304536	371	371
AMDHD2	-0.0906799	0.0811033	0.143379	371	371
AMELX	0.0143151	0.78346	0.843275	371	19
AMELY	0.0530024	0.308598	0.417542	371	36
AMFR	0.00325759	0.950138	0.964762	371	371
AMHR2	-0.0836818	0.10757	0.180799	371	166
AMH	0.108158	0.0373105	0.0758857	371	302
AMICA1	-0.130408	0.0119337	0.0292104	371	371
AMIGO1	0.194342	0.000165468	0.000773091	371	370
AMIGO2	0.120903	0.0198353	0.0450734	371	371
AMIGO3	0.179882	0.000498578	0.00198534	371	371
AMMECR1L	0.150182	0.00373855	0.0110373	371	371
AMMECR1	0.212258	3.76191e-05	0.000217989	371	371
AMN1	0.0809929	0.119393	0.196314	371	371
AMN	-0.0762276	0.142805	0.226678	371	366
AMOTL1	-0.0253179	0.626904	0.71641	371	371
AMOTL2	0.120894	0.0198441	0.0450831	371	371
AMOT	0.0944177	0.0692883	0.126199	371	370
AMPD1	-0.0437156	0.401142	0.513135	371	129
AMPD2	0.113576	0.0287187	0.0613284	371	371
AMPD3	0.095166	0.0671007	0.12299	371	371
AMPH	-0.165024	0.0014239	0.00491374	371	317
AMTN	0.202482	8.57697e-05	0.000439369	371	29
AMT	-0.043008	0.408815	0.520743	371	371
AMY1A	-0.0931355	0.0731717	0.131849	371	349
AMY2A	-0.012316	0.813099	0.865492	371	308
AMY2B	0.0568852	0.274449	0.381787	371	371
AMZ1	0.0687925	0.186124	0.281184	371	329
AMZ2P1	0.280035	4.11623e-08	6.04205e-07	371	371
AMZ2	0.368498	2.24254e-13	1.4892e-11	371	371
ANAPC10	0.0272691	0.600581	0.69494	371	371
ANAPC11	0.157541	0.00234042	0.00746015	371	371
ANAPC13	0.0438614	0.399572	0.511586	371	371
ANAPC16	-0.121586	0.0191447	0.043748	371	371
ANAPC1	0.294549	7.33573e-09	1.33953e-07	371	371
ANAPC2	-0.0667979	0.199243	0.296617	371	371
ANAPC4	0.0977223	0.0600514	0.11233	371	371
ANAPC5	0.166021	0.00133062	0.00464086	371	371
ANAPC7	0.201264	9.47932e-05	0.000477731	371	371
ANGEL1	0.097454	0.0607615	0.113386	371	371
ANGEL2	0.0117945	0.820875	0.871024	371	371
ANGPT1	0.0664667	0.201485	0.299239	371	366
ANGPT2	0.182929	0.000397861	0.00163562	371	371
ANGPT4	-0.0787425	0.130046	0.210103	371	145
ANGPTL1	-0.124981	0.0160126	0.0376449	371	371
ANGPTL2	-0.165436	0.00138465	0.00480748	371	371
ANGPTL3	-0.121066	0.0196685	0.044725	371	371
ANGPTL4	-0.235904	4.35887e-06	3.42014e-05	371	371
ANGPTL5	0.0854514	0.100308	0.170739	371	42
ANGPTL6	-0.0321118	0.537506	0.641146	371	369
ANGPTL7	-0.037875	0.467028	0.577143	371	116
ANG	-0.335615	3.22242e-11	1.22514e-09	371	371
ANK1	-0.0462944	0.373916	0.486174	371	345
ANK2	-0.0555336	0.286032	0.393504	371	370
ANK3	0.00149963	0.977034	0.983993	371	370
ANKAR	0.146942	0.00456592	0.0130864	371	370
ANKDD1A	-0.097067	0.0617974	0.114941	371	371
ANKFN1	0.0401901	0.440223	0.551546	371	114
ANKFY1	-0.144565	0.00527412	0.0147489	371	371
ANKHD1-EIF4EBP3	0.201736	9.11922e-05	0.00046239	371	371
ANKHD1	-0.0216511	0.67765	0.758606	371	371
ANKH	0.0437613	0.40065	0.512604	371	371
ANKIB1	0.315565	5.0585e-10	1.31389e-08	371	371
ANKK1	0.0203051	0.696666	0.774283	371	304
ANKLE1	0.175814	0.000670133	0.00255461	371	365
ANKLE2	0.327141	1.05762e-10	3.42599e-09	371	371
ANKMY1	-0.0644321	0.215661	0.316004	371	371
ANKMY2	0.22883	8.51077e-06	6.08366e-05	371	371
ANKRA2	0.121116	0.0196172	0.044639	371	371
ANKRD10	0.0727331	0.162094	0.251127	371	371
ANKRD11	0.16208	0.00173567	0.00580363	371	371
ANKRD12	0.135893	0.00877174	0.0225572	371	371
ANKRD13A	0.0856556	0.0994956	0.16956	371	371
ANKRD13B	0.130153	0.0121024	0.0295651	371	371
ANKRD13C	0.285647	2.13729e-08	3.41179e-07	371	371
ANKRD13D	0.0692811	0.18301	0.277298	371	371
ANKRD16	0.081187	0.118507	0.195147	371	371
ANKRD17	0.160732	0.00189842	0.00626475	371	371
ANKRD19	-0.218122	2.25236e-05	0.000139613	371	371
ANKRD1	0.0680886	0.190679	0.286349	371	350
ANKRD20A3	0.123363	0.017444	0.0404658	371	330
ANKRD20A4	0.227917	9.2642e-06	6.53778e-05	371	196
ANKRD20B	0.158117	0.00225437	0.00723214	371	340
ANKRD22	-0.0138248	0.790703	0.848441	371	363
ANKRD23	0.236134	4.26359e-06	3.35861e-05	371	371
ANKRD24	-0.17813	0.00056673	0.00221598	371	371
ANKRD26P1	0.302631	2.6898e-09	5.58773e-08	371	93
ANKRD26	0.270235	1.24882e-07	1.59379e-06	371	371
ANKRD27	0.315013	5.44153e-10	1.39834e-08	371	371
ANKRD28	0.149041	0.00401312	0.0117228	371	371
ANKRD29	-0.00809201	0.876553	0.912305	371	370
ANKRD2	-0.0907642	0.0808199	0.14303	371	290
ANKRD30A	0.241905	2.43021e-06	2.06459e-05	371	59
ANKRD30B	0.114149	0.0279187	0.0599479	371	70
ANKRD31	0.145252	0.00505996	0.01425	371	180
ANKRD32	0.260437	3.62796e-07	4.0423e-06	371	371
ANKRD33	0.0951402	0.0671752	0.123092	371	213
ANKRD34A	0.064802	0.213032	0.312842	371	370
ANKRD34B	-0.0134734	0.795903	0.852381	371	134
ANKRD34C	0.0739034	0.155428	0.242838	371	109
ANKRD35	-0.0117526	0.8215	0.871455	371	359
ANKRD36BP1	0.212165	3.79222e-05	0.000219363	371	360
ANKRD36B	0.258532	4.442e-07	4.83836e-06	371	337
ANKRD36	0.186448	0.000305209	0.00130761	371	371
ANKRD37	-0.0730019	0.160544	0.249327	371	371
ANKRD39	-0.0735871	0.157209	0.245082	371	371
ANKRD40	0.462187	4.93885e-21	1.75699e-18	371	371
ANKRD42	0.082154	0.114169	0.18946	371	371
ANKRD43	-0.0859843	0.0981986	0.167665	371	370
ANKRD44	0.112982	0.0295695	0.0627954	371	370
ANKRD45	0.16654	0.00128425	0.0044996	371	339
ANKRD46	-0.1134	0.0289678	0.0617546	371	371
ANKRD49	0.212428	3.70711e-05	0.000215567	371	371
ANKRD50	0.0315559	0.544575	0.647394	371	371
ANKRD52	0.278001	5.20114e-08	7.36964e-07	371	371
ANKRD53	-0.0654283	0.208633	0.307693	371	342
ANKRD54	0.00672562	0.897271	0.926957	371	371
ANKRD55	-0.223519	1.38728e-05	9.2402e-05	371	337
ANKRD56	0.0913151	0.0789877	0.140362	371	368
ANKRD57	0.149338	0.00393988	0.0115413	371	371
ANKRD58	0.0339562	0.514386	0.620766	371	370
ANKRD5	0.274809	7.47974e-08	1.01299e-06	371	371
ANKRD6	0.21228	3.75468e-05	0.00021776	371	371
ANKRD7	0.192701	0.000188297	0.000864419	371	107
ANKRD9	-0.0278404	0.59297	0.688853	371	371
ANKS1A	0.159953	0.00199865	0.00653597	371	371
ANKS1B	0.147542	0.00440133	0.0126875	371	333
ANKS3	0.111149	0.0323308	0.0675576	371	371
ANKS4B	-0.113036	0.0294905	0.0626611	371	366
ANKS6	0.0964776	0.0634033	0.117445	371	370
ANKZF1	0.0772691	0.137409	0.219807	371	371
ANLN	0.404998	4.4636e-16	5.62809e-14	371	371
ANO10	0.100408	0.0533167	0.101917	371	371
ANO1	-0.181993	0.000426586	0.00173438	371	371
ANO2	-0.260368	3.65478e-07	4.06762e-06	371	359
ANO3	0.072772	0.161869	0.250895	371	322
ANO4	-0.00226445	0.965328	0.975414	371	297
ANO5	0.230594	7.21708e-06	5.27822e-05	371	359
ANO6	0.186001	0.00031574	0.00134463	371	371
ANO7	0.222987	1.45593e-05	9.62661e-05	371	371
ANO8	0.103767	0.0457878	0.0898792	371	371
ANO9	0.034286	0.510307	0.617322	371	366
ANP32A	-0.0522699	0.315341	0.424704	371	371
ANP32B	-0.0686488	0.187048	0.282257	371	371
ANP32C	0.0150616	0.772472	0.834509	371	329
ANP32D	0.0191788	0.712726	0.78791	371	53
ANP32E	0.18502	0.000340065	0.00142879	371	371
ANPEP	-0.117423	0.0237025	0.0524261	371	371
ANTXR1	-0.119856	0.0209367	0.04713	371	371
ANTXR2	-0.139805	0.00699665	0.0186821	371	371
ANTXRL	0.105053	0.0431513	0.0855553	371	21
ANUBL1	0.124711	0.0162439	0.0381123	371	371
ANXA10	-0.172121	0.000871681	0.00321645	371	369
ANXA11	-0.0326398	0.530834	0.63519	371	371
ANXA13	0.022213	0.669772	0.752313	371	364
ANXA1	-0.12497	0.0160219	0.0376535	371	371
ANXA2P1	0.196819	0.000135851	0.000651521	371	371
ANXA2P2	0.19707	0.000133152	0.000639812	371	371
ANXA2P3	0.129856	0.0123015	0.0299816	371	330
ANXA2	0.0730836	0.160076	0.248734	371	371
ANXA3	0.00748808	0.885701	0.918816	371	359
ANXA4	0.0216442	0.677748	0.758672	371	371
ANXA5	0.118646	0.022275	0.0496768	371	371
ANXA6	-0.0954056	0.0664125	0.121919	371	371
ANXA7	-0.0049229	0.92471	0.946956	371	371
ANXA8L1	0.0712439	0.170886	0.262057	371	14
ANXA8L2	0.109732	0.0346144	0.0714228	371	305
ANXA8	0.0545289	0.294852	0.402718	371	281
ANXA9	0.0982664	0.0586327	0.110155	371	371
AOAH	-0.125327	0.0157197	0.0370832	371	371
AOC2	0.306354	1.67664e-09	3.70722e-08	371	370
AOC3	-0.141677	0.00626693	0.0169944	371	371
AOX1	-0.158872	0.00214578	0.00693965	371	371
AOX2P	-0.0793644	0.127031	0.206168	371	139
AP1AR	0.157352	0.00236938	0.00753146	371	371
AP1B1	0.112464	0.030329	0.0641076	371	371
AP1G1	0.0861484	0.0975566	0.166797	371	371
AP1G2	0.041148	0.429395	0.540973	371	371
AP1M1	-0.0974514	0.0607683	0.113386	371	371
AP1M2	0.103545	0.0462559	0.0906374	371	336
AP1S1	0.0194973	0.708172	0.783746	371	371
AP1S2	-0.0837442	0.107307	0.180419	371	371
AP1S3	0.311413	8.727e-10	2.10739e-08	371	371
AP2A1	0.027219	0.60125	0.695512	371	371
AP2A2	0.00339512	0.948035	0.963358	371	371
AP2B1	0.238053	3.54245e-06	2.87348e-05	371	371
AP2M1	0.013557	0.794666	0.851376	371	371
AP2S1	-0.173895	0.000768748	0.00287876	371	371
AP3B1	0.258375	4.51639e-07	4.91401e-06	371	371
AP3B2	0.0469722	0.366954	0.478966	371	185
AP3D1	0.176019	0.000660324	0.0025264	371	371
AP3M1	0.144275	0.00536714	0.0149461	371	371
AP3M2	0.12361	0.0172189	0.040026	371	371
AP3S1	0.0853452	0.100733	0.17133	371	371
AP3S2	-0.0818151	0.115675	0.191544	371	371
AP4B1	0.055451	0.28675	0.394272	371	371
AP4E1	0.203909	7.62329e-05	0.000398508	371	371
AP4M1	0.0206467	0.691821	0.770271	371	371
AP4S1	-0.128862	0.0129895	0.0314394	371	371
APAF1	0.280115	4.07811e-08	6.0003e-07	371	371
APBA1	-0.0222605	0.669108	0.751831	371	371
APBA2	-0.185147	0.000336816	0.00141801	371	366
APBA3	-0.104145	0.0449998	0.0886382	371	371
APBB1IP	-0.0185452	0.721818	0.795148	371	371
APBB1	0.014932	0.774376	0.835887	371	371
APBB2	-0.03643	0.484205	0.593913	371	371
APBB3	-0.109571	0.0348816	0.0718627	371	371
APC2	-0.0711371	0.171529	0.262809	371	370
APCDD1L	0.0783036	0.132207	0.212765	371	177
APCDD1	-0.0142454	0.784489	0.843831	371	370
APCS	-0.207706	5.54827e-05	0.000303601	371	371
APC	0.129264	0.0127076	0.030862	371	371
APEH	-0.133726	0.00991906	0.0250263	371	371
APEX1	-0.0176768	0.73434	0.805147	371	371
APEX2	0.0881316	0.0900553	0.15624	371	371
APH1A	0.0254688	0.624851	0.715089	371	371
APH1B	0.0222928	0.668656	0.751435	371	371
API5	0.221017	1.73934e-05	0.000111886	371	371
APIP	0.0769792	0.138895	0.221763	371	371
APITD1	0.260581	3.57267e-07	3.98515e-06	371	371
APLF	0.0243159	0.640611	0.728065	371	371
APLNR	-0.405632	3.9792e-16	5.11443e-14	371	371
APLN	0.143604	0.0055876	0.0154606	371	371
APLP1	0.079771	0.125089	0.203647	371	367
APLP2	0.139951	0.00693694	0.01855	371	371
APOA1BP	-0.173835	0.000772032	0.00288834	371	371
APOA1	-0.274848	7.44674e-08	1.0099e-06	371	371
APOA2	-0.246227	1.58055e-06	1.41988e-05	371	371
APOA4	-0.0723533	0.164303	0.253819	371	361
APOA5	-0.262362	2.95223e-07	3.38013e-06	371	371
APOB48R	-0.0248628	0.633113	0.721767	371	371
APOBEC1	0.176535	0.000636203	0.0024468	371	27
APOBEC2	0.113169	0.0292996	0.0623684	371	342
APOBEC3A	0.0910166	0.0799763	0.141815	371	356
APOBEC3B	0.194886	0.000158486	0.00074396	371	362
APOBEC3C	-0.0594142	0.253643	0.358858	371	371
APOBEC3D	-0.0928841	0.0739535	0.132873	371	371
APOBEC3F	-0.0654073	0.20878	0.307846	371	371
APOBEC3G	-0.106969	0.0394626	0.0795401	371	371
APOBEC3H	-0.16841	0.00112934	0.0040313	371	362
APOBEC4	0.116574	0.024739	0.0542609	371	53
APOB	-0.0702849	0.176732	0.269282	371	371
APOC1P1	-0.266192	1.94932e-07	2.36075e-06	371	367
APOC1	-0.351428	3.17645e-12	1.63941e-10	371	371
APOC2	-0.324783	1.46256e-10	4.50646e-09	371	371
APOC3	-0.268188	1.56614e-07	1.94947e-06	371	371
APOC4	-0.325382	1.3473e-10	4.24027e-09	371	371
APOD	-0.258108	4.64584e-07	5.00755e-06	371	369
APOE	-0.237196	3.84875e-06	3.08437e-05	371	371
APOF	-0.186785	0.000297492	0.00127895	371	370
APOH	-0.167928	0.00116753	0.00414239	371	371
APOL1	-0.123266	0.0175338	0.0406456	371	371
APOL2	-0.0825166	0.112575	0.187565	371	371
APOL3	-0.164516	0.00147374	0.00505943	371	371
APOL4	-0.055128	0.289571	0.397303	371	371
APOL5	-0.12331	0.0174928	0.0405646	371	278
APOL6	-0.0521043	0.316878	0.426342	371	371
APOLD1	-0.277661	5.40772e-08	7.619e-07	371	371
APOM	-0.147915	0.00430172	0.0124382	371	371
APOOL	0.176878	0.00062063	0.00239756	371	371
APOO	-0.0608794	0.242102	0.346292	371	371
APPBP2	0.443696	2.51069e-19	6.47279e-17	371	371
APPL1	0.274733	7.54428e-08	1.02104e-06	371	371
APPL2	0.255767	5.94201e-07	6.14624e-06	371	371
APP	0.11638	0.0249813	0.0546719	371	371
APRT	-0.184728	0.000347655	0.00145412	371	371
APTX	-0.0724646	0.163654	0.252992	371	371
AQP10	0.122571	0.0181849	0.041945	371	206
AQP11	-0.0117846	0.821022	0.871134	371	371
AQP12A	0.0636117	0.221575	0.322818	371	3
AQP12B	0.0607667	0.242977	0.347169	371	36
AQP1	-0.276503	6.17141e-08	8.53531e-07	371	371
AQP2	-0.053494	0.304126	0.41264	371	40
AQP3	-0.0965653	0.0631624	0.117053	371	371
AQP4	0.109906	0.0343274	0.0709189	371	313
AQP5	-0.0264583	0.611459	0.704173	371	289
AQP6	-0.0261917	0.615055	0.70684	371	297
AQP7P1	-0.0948312	0.0680723	0.124473	371	369
AQP7P3	-0.146881	0.00458306	0.0131259	371	346
AQP7	-0.29187	1.016e-08	1.77862e-07	371	369
AQP8	-0.179509	0.000512404	0.00203349	371	323
AQP9	-0.162483	0.00168963	0.00568116	371	371
AQPEP	0.210931	4.21659e-05	0.000240114	371	289
AQR	0.203395	7.95456e-05	0.000412362	371	371
ARAF	-0.153095	0.00311334	0.00948088	371	371
ARAP1	-0.057361	0.270449	0.37725	371	371
ARAP2	0.140442	0.00674022	0.018092	371	371
ARAP3	-0.16158	0.00179452	0.00597034	371	371
ARCN1	0.204561	7.22137e-05	0.000380593	371	371
ARC	-0.119961	0.020824	0.0469104	371	346
AREG	0.132598	0.0105673	0.0263681	371	341
ARF1	-0.0489603	0.347001	0.457659	371	371
ARF3	0.240339	2.83465e-06	2.36879e-05	371	371
ARF4	0.102852	0.0477444	0.0930871	371	371
ARF5	-0.115954	0.0255208	0.0556629	371	371
ARF6	-0.0389367	0.454625	0.564935	371	371
ARFGAP1	0.0567508	0.275587	0.382888	371	371
ARFGAP2	-0.0763063	0.142392	0.226196	371	371
ARFGAP3	0.132273	0.0107606	0.0267598	371	371
ARFGEF1	0.126434	0.0148152	0.0352584	371	371
ARFGEF2	0.276504	6.17067e-08	8.53531e-07	371	371
ARFIP1	0.0401053	0.441189	0.552478	371	371
ARFIP2	0.199206	0.000112087	0.000550947	371	371
ARFRP1	-0.0625486	0.229409	0.331501	371	371
ARG1	-0.139304	0.00720441	0.0191445	371	371
ARG2	0.0375418	0.470958	0.58056	371	371
ARGFXP2	0.181431	0.000444727	0.00179772	371	168
ARGFX	0.0726279	0.162704	0.251814	371	35
ARGLU1	0.0960597	0.064563	0.119106	371	371
ARHGAP10	-0.082211	0.113917	0.189185	371	371
ARHGAP11A	0.377077	5.57006e-14	4.35164e-12	371	371
ARHGAP11B	0.370059	1.74566e-13	1.19921e-11	371	338
ARHGAP12	0.177047	0.000613096	0.00237131	371	371
ARHGAP15	-0.274453	7.78687e-08	1.04818e-06	371	371
ARHGAP17	0.0471979	0.364653	0.476619	371	371
ARHGAP18	0.0964162	0.0635727	0.117715	371	371
ARHGAP19	0.189272	0.000245869	0.0010868	371	371
ARHGAP1	0.109077	0.035715	0.0731484	371	371
ARHGAP20	-0.0484595	0.35196	0.463097	371	366
ARHGAP21	0.241334	2.57085e-06	2.17203e-05	371	371
ARHGAP22	-0.0464103	0.37272	0.484937	371	371
ARHGAP23	-0.151545	0.00343314	0.0103079	371	371
ARHGAP24	0.0503269	0.333691	0.443867	371	371
ARHGAP25	-0.152222	0.00328995	0.00994725	371	371
ARHGAP26	0.0552124	0.288832	0.396453	371	371
ARHGAP27	0.149687	0.00385553	0.0113358	371	371
ARHGAP28	0.121822	0.0189105	0.0433328	371	363
ARHGAP29	0.185096	0.000338135	0.00142223	371	371
ARHGAP30	-0.0863425	0.0968012	0.165833	371	371
ARHGAP31	-0.169895	0.00101881	0.00368096	371	371
ARHGAP32	0.174028	0.000761488	0.00285587	371	371
ARHGAP33	0.208956	4.99069e-05	0.000277026	371	371
ARHGAP36	0.00599183	0.908427	0.935185	371	58
ARHGAP39	0.165608	0.00136852	0.00475556	371	371
ARHGAP42	0.118994	0.0218827	0.0489113	371	371
ARHGAP4	-0.0490942	0.345681	0.456252	371	371
ARHGAP5	0.12061	0.0201381	0.0456106	371	371
ARHGAP6	-0.230691	7.15181e-06	5.23625e-05	371	370
ARHGAP8	-0.139616	0.00707424	0.0188615	371	354
ARHGAP9	-0.0803678	0.122281	0.200023	371	371
ARHGDIA	0.317163	4.09209e-10	1.08988e-08	371	371
ARHGDIB	-0.197055	0.000133314	0.000640128	371	371
ARHGDIG	-0.137661	0.00792511	0.0207034	371	127
ARHGEF10L	0.0420041	0.41985	0.5313	371	371
ARHGEF10	-0.138328	0.00762515	0.0200751	371	371
ARHGEF11	0.121871	0.0188623	0.0432372	371	371
ARHGEF12	0.10555	0.0421686	0.0839245	371	371
ARHGEF15	-0.370952	1.51188e-13	1.05314e-11	371	371
ARHGEF16	0.027351	0.599488	0.69404	371	369
ARHGEF17	-0.0443383	0.394462	0.50641	371	371
ARHGEF18	0.191421	0.000208124	0.000941901	371	371
ARHGEF19	0.157633	0.00232645	0.00742153	371	371
ARHGEF1	-0.0575146	0.269165	0.375854	371	371
ARHGEF2	0.0876057	0.0919979	0.159013	371	371
ARHGEF33	-0.0738955	0.155472	0.242869	371	345
ARHGEF35	0.280699	3.81209e-08	5.65484e-07	371	371
ARHGEF37	0.0399858	0.442553	0.553594	371	371
ARHGEF38	0.147857	0.00431698	0.0124768	371	145
ARHGEF3	-0.111639	0.0315723	0.0662576	371	371
ARHGEF4	-0.124775	0.0161887	0.0379917	371	324
ARHGEF5	0.217008	2.48561e-05	0.000151804	371	370
ARHGEF6	-0.0518653	0.319106	0.428616	371	371
ARHGEF7	0.071263	0.17077	0.261936	371	371
ARHGEF9	0.0308696	0.553365	0.654757	371	371
ARID1A	0.243693	2.03607e-06	1.77362e-05	371	371
ARID1B	0.206275	6.25811e-05	0.00033723	371	371
ARID2	0.213143	3.48464e-05	0.000204	371	371
ARID3A	0.111575	0.0316697	0.0664048	371	371
ARID3B	0.251411	9.33394e-07	9.10185e-06	371	371
ARID3C	0.0335098	0.519934	0.62606	371	344
ARID4A	0.0267225	0.607905	0.701134	371	371
ARID4B	0.0170247	0.743791	0.81238	371	371
ARID5A	-0.112863	0.029742	0.0630863	371	371
ARID5B	-0.0330626	0.525523	0.630729	371	371
ARIH1	0.0463624	0.373215	0.485389	371	371
ARIH2	0.232488	6.03744e-06	4.53024e-05	371	371
ARL10	0.0158433	0.761011	0.825845	371	364
ARL11	0.0217202	0.67668	0.757945	371	371
ARL13A	0.0488434	0.348154	0.458907	371	68
ARL13B	0.292095	9.88653e-09	1.73992e-07	371	371
ARL14	0.137229	0.00812513	0.0211152	371	316
ARL15	0.0210894	0.685563	0.765313	371	371
ARL16	0.254895	6.50896e-07	6.66691e-06	371	371
ARL17A	0.29573	6.34738e-09	1.18401e-07	371	371
ARL17B	0.142269	0.00605059	0.0165259	371	306
ARL1	0.131673	0.0111263	0.0275316	371	371
ARL2BP	-0.0114599	0.825875	0.874598	371	371
ARL2	-0.069744	0.180094	0.273568	371	371
ARL3	-0.0682159	0.189849	0.285469	371	371
ARL4A	-0.0250256	0.63089	0.719685	371	371
ARL4C	-0.106638	0.0400798	0.0805153	371	371
ARL4D	0.11123	0.0322047	0.0673435	371	371
ARL5A	0.120241	0.020525	0.0463605	371	371
ARL5B	0.0709735	0.172519	0.264054	371	371
ARL5C	0.00657486	0.899562	0.928794	371	66
ARL6IP1	0.146954	0.0045627	0.0130808	371	371
ARL6IP4	-0.201886	9.0077e-05	0.000457434	371	371
ARL6IP5	0.0632903	0.223923	0.32543	371	371
ARL6IP6	0.325232	1.37542e-10	4.31513e-09	371	371
ARL6	0.220486	1.82427e-05	0.000116562	371	370
ARL8A	-0.196311	0.000141493	0.000675006	371	371
ARL8B	0.267182	1.7492e-07	2.14976e-06	371	371
ARL9	0.0397758	0.444955	0.555901	371	215
ARMC10	0.120701	0.0200435	0.0454378	371	371
ARMC1	0.20621	6.29252e-05	0.00033881	371	371
ARMC2	0.105395	0.0424722	0.0844106	371	371
ARMC3	0.257939	4.7294e-07	5.0792e-06	371	117
ARMC4	0.0922589	0.0759273	0.135866	371	199
ARMC5	-0.155918	0.00259966	0.00815083	371	371
ARMC6	0.0231282	0.657016	0.741675	371	371
ARMC7	0.313745	6.43095e-10	1.61764e-08	371	371
ARMC8	0.388004	8.89404e-15	8.72843e-13	371	371
ARMC9	0.164572	0.00146814	0.00504282	371	371
ARMCX1	-0.00827108	0.873844	0.91026	371	371
ARMCX2	-0.0418998	0.421006	0.532459	371	371
ARMCX3	0.017944	0.730479	0.801942	371	371
ARMCX5	0.112206	0.0307134	0.0647553	371	371
ARMCX6	0.0274611	0.598019	0.692779	371	371
ARMS2	-0.0849448	0.102346	0.173512	371	199
ARNT2	0.0651018	0.210918	0.310241	371	363
ARNTL2	0.241018	2.65208e-06	2.23309e-05	371	366
ARNTL	0.167708	0.00118538	0.00419674	371	371
ARNT	-0.00425474	0.934904	0.953279	371	371
ARPC1A	0.0829673	0.110618	0.18483	371	371
ARPC1B	0.012694	0.807473	0.861206	371	371
ARPC2	0.077496	0.136255	0.218398	371	371
ARPC3	-0.047901	0.357545	0.469082	371	371
ARPC4	-0.0110647	0.831788	0.878765	371	371
ARPC5L	-0.0866444	0.0956352	0.164245	371	371
ARPC5	-0.0554489	0.286769	0.394272	371	371
ARPM1	-0.130566	0.0118298	0.0289987	371	371
ARPP19	0.238178	3.4997e-06	2.84692e-05	371	371
ARPP21	0.0450972	0.386412	0.498387	371	287
ARR3	0.169051	0.00108032	0.00387505	371	61
ARRB1	-0.110062	0.0340701	0.0704749	371	371
ARRB2	-0.148631	0.00411599	0.0119725	371	371
ARRDC1	-0.0525715	0.312553	0.421633	371	371
ARRDC2	-0.0350263	0.501212	0.608924	371	371
ARRDC3	0.014622	0.778937	0.839582	371	371
ARRDC4	-0.13464	0.00941958	0.023945	371	371
ARRDC5	-0.0546822	0.293495	0.401387	371	302
ARSA	-0.192007	0.000198815	0.000906295	371	371
ARSB	0.0263321	0.613159	0.705519	371	371
ARSD	0.0538258	0.301132	0.409359	371	371
ARSE	-0.06997	0.178684	0.27186	371	364
ARSF	-0.0608043	0.242685	0.346902	371	268
ARSG	0.00632906	0.903298	0.931251	371	371
ARSH	0.0730417	0.160315	0.24901	371	19
ARSI	-0.109758	0.034571	0.0713703	371	356
ARSJ	0.20147	9.32023e-05	0.000470904	371	369
ARSK	0.0636843	0.221047	0.322167	371	371
ART1	-0.0600298	0.248749	0.353565	371	50
ART3	-0.0915524	0.0782089	0.139313	371	199
ART4	-0.101618	0.0504936	0.0972104	371	369
ART5	0.00636588	0.902738	0.93106	371	254
ARTN	0.0408482	0.432767	0.544189	371	360
ARV1	-0.0353002	0.497868	0.606082	371	371
ARVCF	0.0505922	0.331146	0.441247	371	371
ARX	0.0677096	0.193165	0.289233	371	117
AR	-0.0259062	0.618915	0.710009	371	361
AS3MT	-0.137325	0.00808042	0.021027	371	371
ASAH1	0.100879	0.0522026	0.100094	371	371
ASAH2B	0.2336	5.43271e-06	4.13094e-05	371	318
ASAH2	0.0448413	0.389116	0.501193	371	355
ASAM	-0.037912	0.466593	0.576713	371	285
ASAP1IT1	-0.0129624	0.803484	0.8581	371	13
ASAP1	0.165893	0.00134224	0.00467509	371	371
ASAP2	0.116335	0.0250372	0.0547762	371	371
ASAP3	0.072381	0.164141	0.253667	371	371
ASB10	0.0221582	0.670539	0.752802	371	22
ASB11	0.174878	0.000716652	0.00270298	371	53
ASB12	0.0187566	0.718779	0.792754	371	229
ASB13	-0.103498	0.0463562	0.0907893	371	371
ASB14	0.0236424	0.649893	0.735467	371	359
ASB15	0.103164	0.0470704	0.0920161	371	136
ASB16	0.132421	0.010672	0.0265726	371	365
ASB17	0.182365	0.000414951	0.00169572	371	29
ASB18	0.10094	0.052059	0.0998671	371	6
ASB1	0.0208837	0.688468	0.767524	371	371
ASB2	-0.122396	0.0183527	0.0422636	371	369
ASB3	0.249278	1.16087e-06	1.09762e-05	371	371
ASB4	-0.011571	0.824213	0.873403	371	320
ASB5	0.0976081	0.0603527	0.112748	371	99
ASB6	0.0254702	0.624832	0.715089	371	371
ASB7	0.170055	0.00100754	0.00364624	371	371
ASB8	0.01981	0.703709	0.78002	371	371
ASB9	0.0797556	0.125162	0.203749	371	371
ASCC1	0.0694533	0.181921	0.275775	371	371
ASCC2	-0.00696262	0.893673	0.924246	371	371
ASCC3	0.207902	5.45724e-05	0.000299255	371	371
ASCL1	0.0650942	0.210971	0.310297	371	281
ASCL2	-0.0556746	0.284809	0.3922	371	364
ASCL3	0.108036	0.0375265	0.0762238	371	39
ASCL4	-0.0825264	0.112532	0.187509	371	125
ASF1A	0.043322	0.4054	0.517219	371	371
ASF1B	0.323545	1.73199e-10	5.24389e-09	371	371
ASFMR1	0.0938229	0.0710681	0.128816	371	252
ASGR1	-0.441846	3.6713e-19	8.812e-17	371	371
ASGR2	-0.466553	1.88558e-21	7.51292e-19	371	371
ASH1L	0.149683	0.00385654	0.0113369	371	371
ASH2L	0.02159	0.678509	0.759269	371	371
ASIP	-0.11038	0.0335531	0.0695788	371	308
ASL	-0.331288	5.93859e-11	2.04686e-09	371	371
ASMTL	-0.250404	1.03485e-06	9.9596e-06	371	371
ASMT	0.00129945	0.980099	0.98569	371	158
ASNA1	0.0172198	0.740961	0.810088	371	371
ASNSD1	-0.102109	0.049384	0.0955173	371	371
ASNS	0.143051	0.00577553	0.0159033	371	371
ASPA	-0.146775	0.00461279	0.0132034	371	365
ASPDH	-0.252766	8.11811e-07	8.0747e-06	371	364
ASPG	-0.243667	2.04126e-06	1.77736e-05	371	340
ASPHD1	-0.00362321	0.94455	0.960754	371	362
ASPHD2	0.11887	0.0220218	0.0491727	371	370
ASPH	0.116464	0.0248759	0.0544889	371	371
ASPM	0.2598	3.88302e-07	4.29422e-06	371	371
ASPN	-0.195026	0.000156737	0.000737574	371	371
ASPRV1	-0.0953793	0.0664878	0.122024	371	371
ASPSCR1	-0.0110082	0.832634	0.879333	371	371
ASRGL1	0.167097	0.00123617	0.00435085	371	371
ASS1	-0.229564	7.94782e-06	5.73891e-05	371	371
ASTE1	0.0293522	0.573042	0.670788	371	371
ASTL	0.124703	0.0162506	0.0381203	371	105
ASTN1	-0.192497	0.000191344	0.000876914	371	339
ASTN2	0.0379185	0.466516	0.576654	371	371
ASXL1	0.19165	0.000204444	0.000926933	371	371
ASXL2	0.210019	4.55903e-05	0.000256278	371	371
ASXL3	0.00972847	0.851852	0.893048	371	270
ASZ1	0.204711	7.13175e-05	0.000376567	371	40
ATAD1	0.0103423	0.842622	0.887013	371	371
ATAD2B	0.160328	0.00194975	0.00640974	371	371
ATAD2	0.142956	0.0058081	0.0159797	371	371
ATAD3A	0.124461	0.0164606	0.0385164	371	371
ATAD3B	0.0357427	0.492493	0.601523	371	371
ATAD3C	-0.0493216	0.343449	0.453727	371	370
ATAD5	0.455174	2.25383e-20	7.12711e-18	371	371
ATCAY	0.0872575	0.0933025	0.160863	371	88
ATE1	0.193373	0.000178621	0.000825441	371	371
ATF1	0.265276	2.15396e-07	2.57939e-06	371	371
ATF2	0.321109	2.41052e-10	7.00035e-09	371	371
ATF3	-0.120553	0.0201979	0.04572	371	371
ATF4	-0.00856671	0.869375	0.90679	371	371
ATF5	-0.0590885	0.256259	0.361865	371	371
ATF6B	0.205314	6.78215e-05	0.000361267	371	371
ATF6	0.00780755	0.88086	0.915558	371	371
ATF7IP2	-0.215588	2.81598e-05	0.00016918	371	371
ATF7IP	0.0765164	0.141293	0.224814	371	371
ATF7	0.174965	0.000712223	0.00269127	371	371
ATG10	0.0220044	0.672692	0.754879	371	371
ATG12	0.118615	0.02231	0.0497492	371	371
ATG16L1	0.154432	0.00285961	0.00883239	371	371
ATG16L2	-0.0130709	0.801873	0.857032	371	371
ATG2A	0.0787139	0.130186	0.210265	371	371
ATG2B	0.0304461	0.558823	0.658828	371	371
ATG3	0.0159484	0.759474	0.824501	371	371
ATG4A	-0.129109	0.0128157	0.0310867	371	371
ATG4B	0.0284337	0.585111	0.681551	371	371
ATG4C	0.157836	0.0022959	0.00734409	371	371
ATG4D	-0.106811	0.0397563	0.0800026	371	371
ATG5	0.116999	0.0242154	0.0533592	371	371
ATG7	-0.170181	0.000998709	0.00361619	371	371
ATG9A	0.0407698	0.433652	0.545061	371	371
ATG9B	0.0224705	0.666173	0.749114	371	365
ATHL1	-0.172378	0.000856001	0.00316504	371	371
ATIC	0.06436	0.216176	0.316517	371	371
ATL1	-0.0846797	0.103425	0.174984	371	371
ATL2	0.148032	0.00427082	0.0123614	371	371
ATL3	0.14472	0.00522505	0.0146425	371	371
ATMIN	-0.00406228	0.937843	0.955706	371	371
ATM	0.217309	2.4204e-05	0.000148184	371	371
ATN1	0.107828	0.0378966	0.0768424	371	371
ATOH1	0.108401	0.0368821	0.0751678	371	17
ATOH7	-0.0821446	0.114211	0.189482	371	353
ATOH8	-0.349109	4.49864e-12	2.20201e-10	371	371
ATOX1	-0.280844	3.74831e-08	5.58101e-07	371	371
ATP10A	-0.155543	0.00266313	0.00830866	371	369
ATP10B	0.0782102	0.13267	0.213425	371	246
ATP10D	0.184951	0.000341856	0.00143399	371	371
ATP11A	0.237069	3.89626e-06	3.11357e-05	371	371
ATP11B	0.227431	9.69124e-06	6.77911e-05	371	371
ATP11C	0.0753404	0.147528	0.232667	371	371
ATP12A	-0.0273735	0.599187	0.69381	371	69
ATP13A1	0.0323125	0.534965	0.638929	371	371
ATP13A2	0.161181	0.00184276	0.00609897	371	371
ATP13A3	0.139158	0.00726586	0.0192821	371	371
ATP13A4	0.0314515	0.545907	0.648436	371	210
ATP13A5	-0.0142384	0.784592	0.843896	371	20
ATP1A1	0.242417	2.31042e-06	1.97546e-05	371	371
ATP1A2	-0.250774	9.96396e-07	9.61735e-06	371	364
ATP1A3	0.00421791	0.935467	0.953706	371	331
ATP1A4	-0.057686	0.267739	0.374204	371	147
ATP1B1	-0.0391523	0.452129	0.562676	371	371
ATP1B2	-0.242933	2.19561e-06	1.89273e-05	371	369
ATP1B3	0.0923586	0.0756096	0.135397	371	371
ATP1B4	0.00446706	0.931664	0.951533	371	18
ATP2A1	0.169167	0.00107172	0.00384907	371	364
ATP2A2	0.163138	0.00161706	0.00547411	371	371
ATP2A3	-0.200676	9.94555e-05	0.000497452	371	371
ATP2B1	0.164489	0.00147649	0.00506524	371	371
ATP2B2	-0.00770533	0.882409	0.916593	371	371
ATP2B3	-0.0377431	0.468581	0.578597	371	139
ATP2B4	-0.101237	0.0513674	0.0987496	371	371
ATP2C1	0.320777	2.52111e-10	7.25017e-09	371	371
ATP2C2	0.0286264	0.582569	0.679147	371	277
ATP4A	-0.0500277	0.336577	0.446929	371	116
ATP4B	-0.0389382	0.454607	0.564935	371	68
ATP5A1	-0.0870465	0.0941	0.162034	371	371
ATP5B	-0.0225805	0.664637	0.747736	371	371
ATP5C1	-0.0640751	0.218221	0.318911	371	371
ATP5D	-0.260333	3.66873e-07	4.07632e-06	371	371
ATP5EP2	-0.140524	0.00670777	0.0180183	371	371
ATP5E	-0.189398	0.000243491	0.00107772	371	371
ATP5F1	0.0127854	0.806114	0.860125	371	371
ATP5G1	-0.0010596	0.983772	0.988137	371	371
ATP5G2	-0.0617877	0.235135	0.338197	371	371
ATP5G3	-0.137276	0.00810302	0.0210708	371	371
ATP5H	0.0295733	0.570154	0.667996	371	371
ATP5I	-0.183497	0.000381314	0.00157441	371	371
ATP5J2	-0.146175	0.00478434	0.0136046	371	371
ATP5J	-0.243501	2.07521e-06	1.79906e-05	371	371
ATP5L2	-0.0165056	0.751342	0.818771	371	224
ATP5L	-0.101713	0.050276	0.0969133	371	371
ATP5O	-0.174976	0.000711649	0.00269008	371	371
ATP5SL	0.0122543	0.814017	0.866054	371	371
ATP5S	-0.105517	0.0422333	0.0840111	371	371
ATP6AP1L	0.148567	0.00413237	0.0120113	371	371
ATP6AP1	0.0116266	0.823383	0.872894	371	371
ATP6AP2	0.090397	0.0820602	0.144763	371	371
ATP6V0A1	0.0301182	0.563068	0.662186	371	371
ATP6V0A2	0.200671	9.94971e-05	0.000497535	371	371
ATP6V0A4	0.0696509	0.180678	0.274349	371	117
ATP6V0B	-0.0222109	0.669801	0.752313	371	371
ATP6V0C	-0.0453725	0.383517	0.495584	371	371
ATP6V0D1	-0.132718	0.0104966	0.0262114	371	371
ATP6V0D2	0.186465	0.000304813	0.00130676	371	340
ATP6V0E1	-0.205444	6.70902e-05	0.000358138	371	371
ATP6V0E2	-0.134626	0.00942743	0.0239588	371	371
ATP6V1A	0.160415	0.00193856	0.00638135	371	371
ATP6V1B1	-0.111372	0.0319833	0.0669508	371	348
ATP6V1B2	0.0226089	0.664243	0.747587	371	371
ATP6V1C1	0.0618764	0.234463	0.337448	371	371
ATP6V1C2	0.0742422	0.153536	0.240449	371	371
ATP6V1D	-0.106316	0.0406892	0.0815175	371	371
ATP6V1E1	-0.0134859	0.795718	0.852228	371	371
ATP6V1E2	0.286006	2.04868e-08	3.29143e-07	371	370
ATP6V1F	-0.0512415	0.324969	0.434971	371	371
ATP6V1G1	-0.107865	0.037832	0.0767505	371	371
ATP6V1G2	0.165246	0.00140262	0.00485881	371	364
ATP6V1G3	0.0340769	0.512891	0.61945	371	28
ATP6V1H	-0.0407286	0.434118	0.54544	371	371
ATP7A	0.247582	1.37873e-06	1.26986e-05	371	371
ATP7B	0.0635789	0.221814	0.323119	371	371
ATP8A1	0.0305126	0.557964	0.658039	371	371
ATP8A2	0.0852639	0.101058	0.171782	371	249
ATP8B1	0.20228	8.72064e-05	0.000445126	371	371
ATP8B2	0.192907	0.000185287	0.000853059	371	371
ATP8B3	0.036735	0.480551	0.590303	371	371
ATP8B4	-0.168607	0.00111412	0.00398124	371	371
ATP8B5P	-0.162051	0.00173909	0.00581212	371	371
ATP9A	0.0617229	0.235628	0.338808	371	371
ATP9B	0.191483	0.000207119	0.000937567	371	371
ATPAF1	-0.0678553	0.192207	0.288122	371	371
ATPAF2	-0.202292	8.71239e-05	0.000444818	371	371
ATPBD4	0.234967	4.76887e-06	3.69096e-05	371	371
ATPIF1	-0.0996409	0.0551721	0.104722	371	371
ATRIP	-0.0876393	0.0918728	0.158852	371	371
ATRNL1	-0.018233	0.726311	0.798586	371	333
ATRN	0.0503743	0.333236	0.443557	371	371
ATRX	0.188018	0.000270738	0.00118282	371	371
ATR	0.277387	5.57934e-08	7.83309e-07	371	371
ATXN10	0.0682503	0.189626	0.285241	371	371
ATXN1L	0.207155	5.81194e-05	0.000316352	371	371
ATXN1	0.226656	1.04097e-05	7.18829e-05	371	371
ATXN2L	0.400035	1.08879e-15	1.2466e-13	371	371
ATXN2	0.205134	6.88491e-05	0.000365666	371	371
ATXN3L	0.118381	0.0225779	0.0502622	371	11
ATXN3	-0.228777	8.55317e-06	6.11177e-05	371	371
ATXN7L1	-0.0199521	0.701686	0.778383	371	371
ATXN7L2	0.0764265	0.141762	0.22543	371	371
ATXN7L3B	0.289382	1.37077e-08	2.31428e-07	371	371
ATXN7L3	0.438993	6.56658e-19	1.48658e-16	371	371
ATXN7	0.12905	0.0128571	0.0311719	371	371
AUH	-0.152039	0.00332823	0.0100417	371	371
AUP1	0.0112397	0.829169	0.876742	371	371
AURKAIP1	-0.140632	0.00666521	0.0179269	371	371
AURKAPS1	0.315006	5.44679e-10	1.39834e-08	371	367
AURKA	0.246656	1.51374e-06	1.37014e-05	371	371
AURKB	0.171658	0.000900519	0.00330938	371	371
AURKC	-0.143707	0.00555319	0.0153846	371	370
AUTS2	-0.00929261	0.858418	0.8979	371	371
AVEN	-0.301319	3.17232e-09	6.4423e-08	371	371
AVIL	0.140523	0.00670823	0.0180183	371	369
AVL9	0.268405	1.52903e-07	1.90981e-06	371	371
AVPI1	-0.29462	7.27156e-09	1.33122e-07	371	371
AVPR1A	0.04854	0.351161	0.462228	371	333
AVPR1B	0.160275	0.0019566	0.00642695	371	58
AVPR2	-0.327603	9.92224e-11	3.24051e-09	371	345
AVP	0.0461309	0.375608	0.487898	371	99
AWAT1	0.081745	0.115988	0.192016	371	75
AWAT2	0.00872462	0.866989	0.904728	371	82
AXIN1	0.20787	5.47191e-05	0.000299877	371	371
AXIN2	0.0333918	0.521406	0.627585	371	371
AXL	-0.167095	0.00123633	0.00435085	371	371
AZGP1	-0.151557	0.00343069	0.0103024	371	371
AZI1	0.414373	7.95005e-17	1.15606e-14	371	371
AZI2	0.306644	1.61553e-09	3.58923e-08	371	371
AZIN1	-0.00114079	0.982528	0.987435	371	371
AZU1	-0.0365005	0.483359	0.593057	371	200
B2M	-0.220554	1.81323e-05	0.000116002	371	371
B3GALNT1	0.158895	0.00214249	0.00693127	371	370
B3GALNT2	0.0647842	0.213158	0.312935	371	371
B3GALT1	0.0568081	0.275101	0.382427	371	142
B3GALT2	-0.116616	0.0246866	0.0541815	371	358
B3GALT4	-0.186787	0.000297447	0.00127895	371	371
B3GALT5	0.0668165	0.199118	0.296452	371	146
B3GALT6	-0.0684955	0.188036	0.283405	371	371
B3GALTL	0.142403	0.00600283	0.0164247	371	371
B3GAT1	-0.206773	6.00192e-05	0.000325096	371	360
B3GAT2	0.14647	0.00469941	0.0134109	371	338
B3GAT3	0.0635146	0.222282	0.323659	371	371
B3GNT1	0.0631723	0.224789	0.326308	371	371
B3GNT2	0.0910393	0.0799007	0.141706	371	371
B3GNT3	0.0754704	0.146828	0.23171	371	359
B3GNT4	0.156659	0.00247818	0.00782538	371	302
B3GNT5	0.161185	0.00184228	0.0060987	371	371
B3GNT6	0.0657259	0.206566	0.305238	371	35
B3GNT7	-0.047686	0.359709	0.471425	371	371
B3GNT8	-0.137052	0.0082081	0.0212974	371	369
B3GNT9	-0.0200925	0.699688	0.776556	371	371
B3GNTL1	0.251853	8.91878e-07	8.73979e-06	371	371
B4GALNT1	0.123004	0.0177762	0.0411152	371	371
B4GALNT2	0.0894236	0.0854224	0.149489	371	185
B4GALNT3	0.0925971	0.0748543	0.134261	371	334
B4GALNT4	-0.044717	0.390432	0.502256	371	286
B4GALT1	-0.000602415	0.990773	0.993266	371	371
B4GALT2	0.0810602	0.119085	0.195925	371	371
B4GALT3	0.0259418	0.618433	0.70962	371	371
B4GALT4	0.345112	8.14055e-12	3.73191e-10	371	371
B4GALT5	0.244717	1.8386e-06	1.62361e-05	371	371
B4GALT6	0.223226	1.42479e-05	9.44808e-05	371	371
B4GALT7	-0.036831	0.479404	0.589112	371	371
B9D1	-0.190142	0.000229881	0.00102546	371	371
B9D2	-0.0244538	0.638716	0.726326	371	371
BAALC	-0.264748	2.28129e-07	2.71655e-06	371	371
BAAT	-0.171814	0.000890695	0.00327751	371	371
BACE1	-0.135795	0.00882099	0.0226575	371	371
BACE2	-0.00404689	0.938078	0.955879	371	371
BACH1	0.185349	0.000331716	0.0013998	371	371
BACH2	-0.14672	0.00462815	0.013236	371	370
BAD	-0.0337631	0.516782	0.622978	371	371
BAG1	-0.227307	9.80275e-06	6.83294e-05	371	371
BAG2	0.209057	4.94818e-05	0.000274972	371	371
BAG3	-0.0191681	0.712879	0.787948	371	371
BAG4	0.203505	7.88246e-05	0.00040969	371	371
BAG5	0.0860267	0.0980324	0.167467	371	371
BAGE2	0.309191	1.16425e-09	2.72233e-08	371	262
BAGE	0.289525	1.34746e-08	2.28264e-07	371	140
BAHCC1	0.138603	0.00750462	0.0198154	371	371
BAHD1	0.232099	6.2634e-06	4.67339e-05	371	371
BAI1	-0.046421	0.37261	0.484919	371	338
BAI2	0.00731517	0.888323	0.920537	371	346
BAI3	-0.0914332	0.0785996	0.139809	371	260
BAIAP2L1	0.122545	0.0182097	0.0419877	371	371
BAIAP2L2	0.0997119	0.0549982	0.104499	371	371
BAIAP2	-0.0739171	0.155351	0.242751	371	371
BAIAP3	0.00822467	0.874546	0.910849	371	371
BAK1	0.20185	9.03434e-05	0.00045867	371	371
BAMBI	0.0704517	0.175705	0.268188	371	371
BANF1	-0.108222	0.0371975	0.0756867	371	371
BANF2	-0.0805495	0.121436	0.198959	371	207
BANK1	0.0601024	0.248176	0.352928	371	320
BANP	-0.0610652	0.240665	0.344757	371	371
BAP1	0.0937585	0.071263	0.129129	371	371
BARD1	0.339188	1.93094e-11	7.84644e-10	371	347
BARHL1	0.0794013	0.126854	0.205981	371	24
BARHL2	0.182207	0.000419855	0.00171401	371	16
BARX1	0.0269666	0.60463	0.698456	371	254
BARX2	0.0907221	0.0809614	0.143192	371	213
BASE	0.0528187	0.31028	0.419334	371	50
BASP1	-0.143652	0.00557166	0.0154293	371	371
BAT1	-0.0269514	0.604834	0.698511	371	371
BAT2L1	0.178681	0.000544409	0.00214004	371	371
BAT2L2	0.187805	0.000275206	0.00119944	371	371
BAT2	0.337155	2.5862e-11	9.98495e-10	371	371
BAT3	0.129242	0.0127226	0.0308908	371	371
BAT4	-0.0559812	0.282161	0.389748	371	371
BAT5	0.0057364	0.912315	0.937658	371	371
BATF2	-0.03406	0.5131	0.619632	371	371
BATF3	-0.16182	0.00176611	0.00588763	371	369
BATF	-0.0732187	0.159302	0.247842	371	371
BAX	-0.0992432	0.0561557	0.106222	371	371
BAZ1A	0.0997871	0.0548143	0.104209	371	371
BAZ1B	0.287381	1.74039e-08	2.85837e-07	371	371
BAZ2A	0.320774	2.52212e-10	7.25017e-09	371	371
BAZ2B	0.0342921	0.510232	0.617322	371	371
BBC3	-0.0440016	0.398066	0.510248	371	371
BBOX1	0.0480917	0.355632	0.466972	371	362
BBS10	0.247155	1.43957e-06	1.31315e-05	371	371
BBS12	0.204835	7.05825e-05	0.000373577	371	371
BBS1	0.10516	0.042939	0.0852193	371	371
BBS2	0.0259802	0.617913	0.709267	371	371
BBS4	0.235086	4.71475e-06	3.65334e-05	371	371
BBS5	-0.0167797	0.747352	0.815375	371	371
BBS7	0.193039	0.000183373	0.000844854	371	371
BBS9	0.169224	0.00106745	0.00383721	371	371
BBX	0.255866	5.88092e-07	6.09889e-06	371	371
BCAM	-0.0448178	0.389363	0.50148	371	371
BCAN	0.0366285	0.481825	0.591577	371	355
BCAP29	0.0582737	0.262887	0.369017	371	371
BCAP31	-0.130235	0.012048	0.0294539	371	371
BCAR1	0.0717671	0.167757	0.258154	371	371
BCAR3	0.227438	9.68462e-06	6.77685e-05	371	371
BCAR4	-0.0555619	0.285786	0.393269	371	85
BCAS1	0.00631066	0.903578	0.931492	371	344
BCAS2	0.1817	0.000435972	0.00176749	371	371
BCAS3	0.102365	0.0488138	0.0946533	371	371
BCAS4	-0.0762292	0.142796	0.226678	371	371
BCAT1	0.0389417	0.454567	0.564933	371	371
BCAT2	0.0472433	0.364192	0.476141	371	371
BCCIP	-0.0320183	0.538692	0.642048	371	371
BCDIN3D	-0.0425268	0.414084	0.525856	371	371
BCHE	0.0822429	0.113776	0.188982	371	370
BCKDHA	-0.238639	3.34624e-06	2.73436e-05	371	371
BCKDHB	0.0640476	0.218419	0.319177	371	371
BCKDK	-0.149533	0.00389263	0.0114261	371	371
BCL10	0.233891	5.28453e-06	4.03366e-05	371	371
BCL11A	-0.024644	0.636109	0.724146	371	351
BCL11B	-0.0754905	0.14672	0.231576	371	369
BCL2A1	-0.0805614	0.121381	0.198893	371	371
BCL2L10	-0.0608495	0.242334	0.346549	371	319
BCL2L11	0.111368	0.0319907	0.0669592	371	371
BCL2L12	0.0156776	0.763436	0.82744	371	371
BCL2L13	0.115538	0.026057	0.0565908	371	371
BCL2L14	-0.0332069	0.523716	0.629364	371	355
BCL2L15	0.130494	0.0118771	0.0290897	371	359
BCL2L1	-0.0102104	0.844604	0.888395	371	371
BCL2L2	0.084856	0.102707	0.17399	371	371
BCL2	-0.0585919	0.260285	0.366459	371	371
BCL3	-0.018575	0.721389	0.794796	371	371
BCL6B	-0.338364	2.17425e-11	8.59434e-10	371	371
BCL6	0.0197292	0.704862	0.780906	371	371
BCL7A	0.182591	0.000408019	0.00167185	371	371
BCL7B	-0.0509225	0.327994	0.438152	371	371
BCL7C	-0.118079	0.0229268	0.0509536	371	371
BCL8	0.0282172	0.587973	0.684165	371	219
BCL9L	0.19368	0.00017435	0.000806828	371	371
BCL9	0.193777	0.000173015	0.000801396	371	371
BCLAF1	0.164443	0.00148101	0.0050774	371	371
BCMO1	0.0580599	0.264645	0.370868	371	316
BCO2	-0.0604747	0.245253	0.349794	371	370
BCORL1	0.235143	4.689e-06	3.63681e-05	371	371
BCORL2	-0.06561	0.207369	0.306152	371	202
BCOR	0.249218	1.16799e-06	1.1033e-05	371	371
BCR	-0.0583498	0.262262	0.36841	371	371
BCS1L	-0.230309	7.41235e-06	5.4017e-05	371	371
BCYRN1	0.0332772	0.522837	0.628794	371	3
BDH1	-0.304986	1.99624e-09	4.28221e-08	371	371
BDH2	-0.0191522	0.713108	0.788156	371	371
BDKRB1	0.093412	0.0723196	0.130633	371	361
BDKRB2	-0.0849911	0.102158	0.173209	371	371
BDNFOS	-0.00528321	0.919218	0.942834	371	371
BDNF	0.0260142	0.617454	0.709028	371	344
BDP1	0.208103	5.36489e-05	0.000294921	371	371
BEAN	-0.0356339	0.493812	0.602433	371	351
BECN1	0.258041	4.67868e-07	5.03831e-06	371	371
BEGAIN	-0.184656	0.000349537	0.00146046	371	345
BEND2	0.078239	0.132527	0.213247	371	33
BEND3	0.194502	0.000163376	0.000764925	371	371
BEND4	0.0546311	0.293947	0.401838	371	228
BEND5	-0.0568176	0.275021	0.382343	371	355
BEND6	-0.0798175	0.124868	0.203321	371	279
BEND7	0.116565	0.0247496	0.0542677	371	371
BEST1	0.071364	0.170164	0.261211	371	370
BEST2	0.0361069	0.488092	0.597687	371	57
BEST3	0.190539	0.000222915	0.000998181	371	120
BEST4	0.175277	0.000696448	0.00264228	371	352
BET1L	0.120891	0.0198473	0.0450853	371	371
BET1	-0.0174171	0.738101	0.808203	371	371
BET3L	-0.0437641	0.40062	0.512604	371	209
BEX1	-0.0496166	0.340567	0.451026	371	299
BEX2	0.0392705	0.450765	0.561364	371	353
BEX4	-0.0998895	0.0545649	0.103794	371	371
BEX5	0.0331386	0.524571	0.630004	371	364
BEYLA	0.092375	0.0755574	0.135316	371	17
BFAR	0.159812	0.00201732	0.00659269	371	371
BFSP1	0.106742	0.0398851	0.0802294	371	371
BFSP2	0.003237	0.950452	0.964935	371	274
BGLAP	-0.149738	0.00384342	0.01131	371	371
BGN	-0.24567	1.67136e-06	1.48979e-05	371	371
BHLHA15	0.153262	0.00308054	0.00939681	371	344
BHLHB9	0.139054	0.00730996	0.019381	371	371
BHLHE22	-0.250375	1.03798e-06	9.97276e-06	371	329
BHLHE40	0.031421	0.546297	0.648783	371	371
BHLHE41	0.0707495	0.173882	0.265935	371	369
BHMT2	0.0126465	0.808179	0.861728	371	371
BHMT	0.00179655	0.972489	0.980759	371	371
BICC1	0.158338	0.00222202	0.00715022	371	343
BICD1	0.222275	1.5529e-05	0.000101466	371	367
BICD2	0.158695	0.0021708	0.00700692	371	371
BID	-0.0573556	0.270494	0.377286	371	371
BIK	-0.0307147	0.555359	0.656132	371	359
BIN1	-0.0153769	0.767842	0.830905	371	371
BIN2	-0.105364	0.0425341	0.0845083	371	371
BIN3	-0.0885893	0.0883917	0.153767	371	371
BIRC2	0.212291	3.75115e-05	0.000217671	371	371
BIRC3	0.00409812	0.937296	0.955228	371	371
BIRC5	0.297347	5.20099e-09	9.89628e-08	371	371
BIRC6	0.218835	2.11414e-05	0.000132114	371	371
BIRC7	0.0072256	0.889682	0.921601	371	278
BIRC8	0.121504	0.0192267	0.0439158	371	6
BIVM	0.056734	0.275729	0.383059	371	371
BLCAP	-0.154655	0.00281913	0.00872836	371	371
BLID	-0.0317473	0.542136	0.645264	371	44
BLK	-0.121695	0.0190364	0.0435611	371	321
BLMH	0.0772946	0.137279	0.219634	371	371
BLM	0.223251	1.42151e-05	9.4335e-05	371	371
BLNK	-0.144385	0.00533162	0.0148784	371	371
BLOC1S1	-0.23656	4.09237e-06	3.24642e-05	371	371
BLOC1S2	-0.111009	0.0325514	0.0679116	371	371
BLOC1S3	0.0434926	0.403552	0.515521	371	371
BLVRA	0.00953407	0.854779	0.895222	371	371
BLVRB	-0.213107	3.49563e-05	0.000204523	371	371
BLZF1	0.120326	0.0204353	0.0461841	371	371
BMF	0.024367	0.639908	0.727516	371	371
BMI1	0.263811	2.52499e-07	2.95725e-06	371	371
BMP10	-0.0958049	0.0652782	0.12018	371	71
BMP15	-0.00769661	0.882541	0.916646	371	13
BMP1	-0.0228646	0.660679	0.744603	371	371
BMP2K	0.0865127	0.0961426	0.165003	371	371
BMP2	0.0405711	0.435898	0.547125	371	371
BMP3	0.00860605	0.86878	0.906265	371	106
BMP4	-0.0235566	0.651079	0.736433	371	371
BMP5	-0.105958	0.0413748	0.0826335	371	230
BMP6	-0.215211	2.91056e-05	0.000174179	371	371
BMP7	0.0321201	0.537401	0.641084	371	207
BMP8A	0.121156	0.0195766	0.0445568	371	371
BMP8B	0.117873	0.0231676	0.0513855	371	359
BMPER	-0.165463	0.00138212	0.00480032	371	333
BMPR1A	0.224418	1.27825e-05	8.61771e-05	371	371
BMPR1B	-0.0739009	0.155441	0.242841	371	282
BMPR2	0.131955	0.010953	0.0271637	371	371
BMS1P4	0.0660793	0.204131	0.302312	371	368
BMS1P5	0.0714459	0.169673	0.260678	371	371
BMS1	0.103907	0.045495	0.0894191	371	371
BMX	-0.333979	4.06503e-11	1.48594e-09	371	350
BNC1	-0.0901192	0.0830087	0.146074	371	254
BNC2	-0.0710209	0.172232	0.263655	371	369
BNIP1	-0.114506	0.0274293	0.0590178	371	371
BNIP2	0.0563639	0.278878	0.386572	371	371
BNIP3L	0.186707	0.000299252	0.00128596	371	371
BNIP3	-0.0730314	0.160375	0.249083	371	371
BNIPL	0.00689682	0.894672	0.924837	371	369
BOC	-0.310312	1.00696e-09	2.3996e-08	371	371
BOD1L	0.217877	2.30163e-05	0.00014196	371	371
BOD1	0.110745	0.0329685	0.0686381	371	371
BOK	-0.278651	4.82748e-08	6.92391e-07	371	371
BOLA1	-0.106858	0.0396683	0.0798496	371	371
BOLA2	-0.0227479	0.662305	0.74587	371	371
BOLA3	-0.0211322	0.684957	0.764809	371	371
BOLL	0.223901	1.33995e-05	8.97895e-05	371	88
BOP1	-0.0353237	0.497582	0.605771	371	371
BPESC1	0.0745593	0.151783	0.238264	371	136
BPGM	0.149165	0.00398243	0.0116485	371	371
BPHL	-0.294243	7.61498e-09	1.38291e-07	371	371
BPIL1	-0.107859	0.0378417	0.0767544	371	277
BPIL2	0.00320122	0.950999	0.965174	371	55
BPIL3	-0.0342579	0.510654	0.617496	371	38
BPI	-0.229551	7.95729e-06	5.74366e-05	371	280
BPNT1	0.0360656	0.48859	0.598091	371	371
BPTF	0.421389	2.10904e-17	3.47242e-15	371	371
BPY2	0.0809653	0.119519	0.196465	371	106
BRAF	0.0734887	0.157766	0.245797	371	371
BRAP	0.220406	1.83743e-05	0.000117174	371	371
BRCA1	0.454231	2.75715e-20	8.58251e-18	371	371
BRCA2	0.383733	1.83686e-14	1.6192e-12	371	368
BRCC3	0.186273	0.000309295	0.00132202	371	371
BRD1	0.125577	0.0155116	0.0366705	371	371
BRD2	0.149048	0.00401135	0.0117193	371	371
BRD3	0.182139	0.000421962	0.00171979	371	371
BRD4	0.196882	0.000135175	0.000648591	371	371
BRD7P3	0.054629	0.293966	0.401838	371	109
BRD7	0.131242	0.0113955	0.0281211	371	371
BRD8	0.305468	1.87739e-09	4.06535e-08	371	371
BRD9	0.186407	0.000306157	0.00131054	371	371
BRDT	0.222966	1.45872e-05	9.63709e-05	371	58
BREA2	-0.064389	0.215969	0.316316	371	320
BRE	-0.0542371	0.297447	0.405482	371	371
BRF1	-0.0026228	0.959845	0.971302	371	371
BRF2	0.0691196	0.184035	0.278682	371	371
BRI3BP	0.246905	1.47634e-06	1.34055e-05	371	371
BRI3	-0.176874	0.000620806	0.00239777	371	371
BRIP1	0.429933	4.01624e-18	7.92194e-16	371	368
BRIX1	0.153792	0.00297865	0.00913497	371	371
BRMS1L	0.115769	0.0257579	0.0560577	371	371
BRMS1	-0.0299734	0.564946	0.66358	371	371
BRP44L	-0.247733	1.35796e-06	1.25304e-05	371	371
BRP44	-0.150343	0.00370136	0.0109502	371	371
BRPF1	0.330319	6.80132e-11	2.30044e-09	371	371
BRPF3	0.197108	0.000132748	0.000638025	371	371
BRS3	0.250373	1.03822e-06	9.97276e-06	371	70
BRSK1	0.125185	0.0158393	0.0373035	371	371
BRSK2	0.0306013	0.55682	0.657284	371	285
BRWD1	0.13021	0.0120644	0.0294797	371	371
BRWD3	0.227212	9.88917e-06	6.87891e-05	371	370
BSCL2	-0.0419202	0.420779	0.532239	371	371
BSDC1	0.0480889	0.35566	0.466978	371	371
BSG	-0.0565263	0.277493	0.385	371	371
BSND	0.11459	0.0273145	0.0587964	371	164
BSN	-0.00381624	0.941601	0.958733	371	371
BSPRY	0.126225	0.0149827	0.0355762	371	364
BST1	-0.181637	0.000438	0.00177463	371	371
BST2	-0.235987	4.32441e-06	3.3998e-05	371	371
BSX	-0.00586368	0.910378	0.936611	371	5
BTAF1	0.244549	1.86974e-06	1.64673e-05	371	371
BTBD10	0.271984	1.02765e-07	1.33984e-06	371	371
BTBD11	-0.222106	1.57678e-05	0.000102823	371	370
BTBD12	0.251562	9.19056e-07	8.97961e-06	371	371
BTBD16	-0.120721	0.0200232	0.0454175	371	366
BTBD17	0.0604137	0.24573	0.350324	371	100
BTBD18	0.104856	0.0435467	0.0862534	371	214
BTBD19	0.0230696	0.65783	0.742383	371	357
BTBD1	0.0834882	0.10839	0.181885	371	371
BTBD2	0.0640336	0.218519	0.3193	371	371
BTBD3	0.299653	3.90701e-09	7.72177e-08	371	371
BTBD6	-0.112923	0.0296551	0.0629437	371	371
BTBD7	0.0926708	0.074622	0.133923	371	371
BTBD8	0.304983	1.99687e-09	4.28221e-08	371	276
BTBD9	0.096842	0.0624065	0.115889	371	371
BTC	0.234927	4.78706e-06	3.70249e-05	371	293
BTD	-0.136103	0.00866724	0.0223288	371	371
BTF3L1	0.0179282	0.730708	0.801959	371	42
BTF3L4	0.222656	1.50033e-05	9.86635e-05	371	371
BTF3	-0.0766652	0.140519	0.223881	371	371
BTG1	-0.0494001	0.342681	0.453132	371	371
BTG2	-0.111448	0.0318655	0.0667349	371	371
BTG3	0.232348	6.11765e-06	4.58473e-05	371	371
BTG4	0.040327	0.438666	0.550045	371	19
BTK	-0.0570381	0.273159	0.380099	371	371
BTLA	-0.12815	0.0135037	0.0325007	371	343
BTN1A1	0.0687602	0.186331	0.281389	371	156
BTN2A1	0.264922	2.23847e-07	2.67195e-06	371	371
BTN2A2	0.221648	1.64328e-05	0.000106602	371	371
BTN2A3	0.179378	0.000517362	0.00204868	371	368
BTN3A1	0.126096	0.0150868	0.0357782	371	371
BTN3A2	-0.0153293	0.76854	0.831389	371	371
BTN3A3	-0.0104667	0.840755	0.885587	371	371
BTNL2	0.110168	0.0338985	0.0702001	371	23
BTNL3	-0.0745824	0.151656	0.238102	371	165
BTNL8	-0.0712035	0.171129	0.26233	371	349
BTNL9	-0.254486	6.79188e-07	6.90698e-06	371	371
BTRC	0.0290177	0.577424	0.674491	371	371
BUB1B	0.428437	5.38698e-18	9.84582e-16	371	371
BUB1	0.367518	2.62223e-13	1.70719e-11	371	371
BUB3	0.201374	9.39398e-05	0.000473766	371	371
BUD13	0.1501	0.00375782	0.0110909	371	371
BUD31	-0.0215796	0.678656	0.759391	371	371
BVES	-0.0463035	0.373823	0.486084	371	363
BYSL	0.0098935	0.849369	0.891665	371	371
BZRAP1	0.00626209	0.904316	0.93206	371	371
BZW1	0.00998339	0.848017	0.890574	371	371
BZW2	0.101764	0.0501617	0.0967773	371	371
C10orf105	-0.161275	0.00183121	0.00606925	371	369
C10orf107	-0.149665	0.00386094	0.0113448	371	217
C10orf108	-0.144249	0.0053753	0.0149625	371	368
C10orf10	-0.21994	1.9156e-05	0.000121537	371	371
C10orf110	0.152229	0.00328852	0.00994592	371	365
C10orf111	0.103781	0.045759	0.0898316	371	354
C10orf113	0.0759941	0.144036	0.228263	371	10
C10orf114	-0.0456226	0.380897	0.493255	371	371
C10orf116	-0.299106	4.18225e-09	8.1605e-08	371	371
C10orf118	0.180464	0.000477661	0.00191045	371	371
C10orf119	0.132447	0.0106565	0.0265406	371	371
C10orf11	-0.255432	6.15423e-07	6.33288e-06	371	371
C10orf120	0.00380225	0.941814	0.958827	371	5
C10orf122	0.00812198	0.8761	0.91199	371	8
C10orf125	-0.312341	7.73128e-10	1.88753e-08	371	371
C10orf128	-0.0403698	0.438181	0.54954	371	346
C10orf129	0.0548598	0.291928	0.399793	371	166
C10orf12	0.231708	6.49912e-06	4.81679e-05	371	371
C10orf131	0.163427	0.001586	0.00538452	371	155
C10orf137	0.228386	8.86955e-06	6.30843e-05	371	371
C10orf140	0.108443	0.0368092	0.0750499	371	371
C10orf18	0.3013	3.17958e-09	6.45047e-08	371	371
C10orf25	-0.00371225	0.943189	0.96	371	371
C10orf26	-0.0844344	0.104433	0.176478	371	371
C10orf27	-0.037581	0.470495	0.580061	371	43
C10orf28	0.0198361	0.703338	0.77971	371	371
C10orf2	0.0959367	0.0649074	0.119642	371	371
C10orf32	-0.122435	0.0183149	0.0421911	371	371
C10orf35	0.124403	0.0165117	0.0386177	371	365
C10orf41	-0.0809789	0.119457	0.196403	371	371
C10orf46	0.0752606	0.147958	0.233253	371	371
C10orf47	-0.146452	0.00470447	0.0134189	371	371
C10orf4	-0.104255	0.0447729	0.0883221	371	371
C10orf50	0.00570411	0.912807	0.937996	371	165
C10orf53	0.0837322	0.107358	0.180489	371	6
C10orf54	-0.199388	0.000110443	0.000544211	371	371
C10orf55	0.0281989	0.588216	0.684248	371	306
C10orf57	-0.12408	0.0167963	0.0392282	371	371
C10orf58	-0.147731	0.00435042	0.0125607	371	371
C10orf62	0.0536709	0.302527	0.410919	371	309
C10orf67	0.0961696	0.0642562	0.118661	371	147
C10orf68	-0.000557528	0.991461	0.993855	371	331
C10orf71	-0.032122	0.537377	0.641084	371	35
C10orf72	-0.210698	4.30172e-05	0.000244226	371	371
C10orf75	0.0069692	0.893573	0.924224	371	371
C10orf76	-0.0631002	0.22532	0.326819	371	371
C10orf78	0.234356	5.05525e-06	3.88994e-05	371	371
C10orf79	0.146538	0.00467979	0.013368	371	365
C10orf81	0.180592	0.000473183	0.00189613	371	289
C10orf82	0.1625	0.00168765	0.0056772	371	81
C10orf84	-0.0882136	0.0897553	0.155799	371	371
C10orf88	0.140694	0.0066411	0.0178717	371	371
C10orf90	0.0565678	0.27714	0.384617	371	178
C10orf91	0.147579	0.00439138	0.0126648	371	158
C10orf93	-0.0510296	0.326977	0.437096	371	196
C10orf95	0.213187	3.47141e-05	0.000203404	371	345
C10orf96	0.075566	0.146316	0.231084	371	15
C10orf99	0.0619146	0.234174	0.337179	371	55
C11orf10	-0.159199	0.00210018	0.00681651	371	371
C11orf16	0.223507	1.38882e-05	9.24736e-05	371	133
C11orf17	0.031932	0.539787	0.643045	371	371
C11orf1	-0.0546714	0.29359	0.401463	371	371
C11orf20	0.0221827	0.670195	0.752579	371	250
C11orf21	-0.102413	0.0487067	0.0944917	371	360
C11orf24	-0.241963	2.41642e-06	2.0555e-05	371	371
C11orf2	-0.177791	0.00058089	0.00226512	371	371
C11orf30	0.247888	1.33681e-06	1.2387e-05	371	371
C11orf31	-0.0985204	0.0579802	0.109186	371	371
C11orf34	0.153444	0.00304533	0.00930221	371	81
C11orf35	0.108322	0.037021	0.0753583	371	371
C11orf36	0.203447	7.92044e-05	0.000410994	371	15
C11orf41	0.0295544	0.570401	0.668246	371	316
C11orf42	0.1144	0.0275738	0.0592967	371	176
C11orf45	0.0246704	0.635747	0.723859	371	369
C11orf46	-0.149627	0.00387004	0.0113665	371	371
C11orf48	-0.0842966	0.105002	0.177215	371	371
C11orf49	0.173575	0.000786445	0.00293785	371	371
C11orf51	-0.135491	0.00897531	0.0230094	371	371
C11orf52	-0.00313528	0.952007	0.965874	371	371
C11orf53	0.153828	0.00297178	0.00912372	371	104
C11orf54	-0.0797527	0.125176	0.203755	371	371
C11orf57	0.264076	2.4538e-07	2.88917e-06	371	371
C11orf58	0.0879243	0.0908171	0.157354	371	371
C11orf59	-0.0313451	0.547267	0.64947	371	371
C11orf61	0.171764	0.000893867	0.00328857	371	371
C11orf63	-0.102746	0.0479748	0.0934267	371	367
C11orf65	0.0785897	0.130795	0.210971	371	360
C11orf66	-0.273491	8.67891e-08	1.15576e-06	371	371
C11orf67	-0.209868	4.61819e-05	0.000259045	371	371
C11orf68	-0.067504	0.194524	0.290786	371	371
C11orf70	0.0652434	0.209925	0.309146	371	234
C11orf71	-0.058553	0.260602	0.366787	371	371
C11orf73	-0.110676	0.0330791	0.0688108	371	371
C11orf74	0.0301238	0.562995	0.662139	371	371
C11orf75	-0.175976	0.000662374	0.00253327	371	371
C11orf80	0.0947192	0.0684	0.124832	371	371
C11orf82	0.371679	1.34437e-13	9.53112e-12	371	371
C11orf83	-0.0973427	0.0610579	0.113772	371	371
C11orf84	0.325425	1.33939e-10	4.22204e-09	371	371
C11orf85	-0.026425	0.611907	0.704526	371	141
C11orf86	0.0271179	0.602603	0.696754	371	265
C11orf87	-0.0654519	0.208468	0.307478	371	74
C11orf88	-0.0607268	0.243287	0.347488	371	159
C11orf90	0.137661	0.00792502	0.0207034	371	62
C11orf92	-0.00147249	0.97745	0.984168	371	369
C11orf93	0.18542	0.000329954	0.00139443	371	367
C11orf94	0.11939	0.0214431	0.0480691	371	23
C11orf95	-0.0234928	0.651962	0.737222	371	371
C11orf9	0.129022	0.0128766	0.0312116	371	371
C12orf10	0.0493702	0.342973	0.453338	371	371
C12orf11	0.226376	1.06821e-05	7.35346e-05	371	371
C12orf12	0.128604	0.0131738	0.0318311	371	17
C12orf23	0.0688912	0.185492	0.28044	371	371
C12orf24	0.175817	0.000669968	0.00255447	371	371
C12orf26	0.107023	0.0393632	0.0793544	371	371
C12orf27	0.0727754	0.161849	0.250884	371	367
C12orf29	0.0772208	0.137656	0.22013	371	371
C12orf32	0.26375	2.54174e-07	2.97512e-06	371	371
C12orf34	0.0721698	0.165379	0.255136	371	371
C12orf35	0.0162924	0.754452	0.820784	371	371
C12orf36	0.258254	4.5746e-07	4.96183e-06	371	174
C12orf39	0.122209	0.0185327	0.0425993	371	312
C12orf40	0.00352265	0.946086	0.961875	371	27
C12orf41	0.266976	1.78904e-07	2.19196e-06	371	371
C12orf42	0.0360568	0.488696	0.598091	371	243
C12orf43	0.227304	9.80593e-06	6.83294e-05	371	371
C12orf44	-0.0377194	0.468861	0.578834	371	371
C12orf45	-0.165182	0.00140873	0.00487318	371	371
C12orf47	0.094059	0.0703573	0.127795	371	371
C12orf48	0.345037	8.23143e-12	3.76116e-10	371	371
C12orf49	0.249311	1.15699e-06	1.09587e-05	371	371
C12orf4	-0.00180384	0.972377	0.980696	371	371
C12orf50	0.154429	0.00286004	0.00883239	371	72
C12orf51	0.22691	1.01694e-05	7.05165e-05	371	371
C12orf52	0.0828559	0.111099	0.185509	371	371
C12orf53	-0.00501231	0.923347	0.945949	371	282
C12orf54	-0.0920792	0.0765023	0.136738	371	43
C12orf56	0.306777	1.58833e-09	3.54054e-08	371	134
C12orf57	-0.149064	0.00400746	0.0117097	371	371
C12orf59	0.151105	0.00352923	0.0105348	371	269
C12orf5	-0.00692549	0.894236	0.924544	371	371
C12orf60	-0.0297485	0.567871	0.666105	371	371
C12orf61	0.102233	0.0491071	0.095074	371	370
C12orf62	-0.0265121	0.610734	0.703602	371	371
C12orf63	0.110444	0.0334498	0.0694226	371	228
C12orf65	0.0951078	0.0672689	0.123197	371	371
C12orf66	0.149256	0.00396013	0.0115935	371	371
C12orf68	-0.292616	9.28211e-09	1.64372e-07	371	369
C12orf69	-0.0931521	0.0731202	0.131804	371	370
C12orf70	0.109167	0.0355621	0.0729253	371	261
C12orf71	0.139666	0.00705367	0.0188117	371	142
C12orf72	-0.0445124	0.392607	0.504345	371	371
C12orf73	0.0453128	0.384143	0.496297	371	371
C12orf74	0.176326	0.000645855	0.00248057	371	282
C12orf75	0.266097	1.96952e-07	2.37943e-06	371	371
C12orf76	0.183998	0.000367259	0.00152333	371	371
C12orf77	0.0397128	0.445677	0.556438	371	12
C13orf15	-0.27363	8.54443e-08	1.1409e-06	371	371
C13orf16	-0.154624	0.0028247	0.00874222	371	284
C13orf18	-0.00937522	0.857173	0.897112	371	371
C13orf1	-0.163678	0.0015595	0.00530652	371	371
C13orf23	0.228162	9.05618e-06	6.42283e-05	371	371
C13orf26	-0.101921	0.0498053	0.09622	371	50
C13orf27	-0.0521958	0.316028	0.425457	371	371
C13orf29	0.17512	0.000704355	0.00266873	371	371
C13orf30	0.0930824	0.0733362	0.132026	371	70
C13orf31	0.0894631	0.0852838	0.14932	371	371
C13orf33	-0.115772	0.0257532	0.0560577	371	356
C13orf34	0.245817	1.64695e-06	1.47067e-05	371	371
C13orf35	0.101637	0.0504503	0.0971545	371	151
C13orf36	0.0809487	0.119595	0.196558	371	40
C13orf37	0.242857	2.21207e-06	1.9028e-05	371	371
C13orf38	0.0293817	0.572657	0.670416	371	83
C13orf39	-0.0181956	0.72685	0.798913	371	10
C14orf101	0.0333133	0.522386	0.628402	371	371
C14orf102	-0.134711	0.00938183	0.0238704	371	371
C14orf104	0.0216734	0.677337	0.758341	371	371
C14orf105	0.190405	0.000225242	0.00100634	371	364
C14orf106	0.198427	0.000119374	0.000581954	371	371
C14orf109	0.0792848	0.127414	0.206621	371	371
C14orf115	0.031428	0.546208	0.648716	371	44
C14orf118	0.184949	0.000341907	0.00143399	371	371
C14orf119	-0.10417	0.0449479	0.0885971	371	371
C14orf126	0.00986895	0.849738	0.891941	371	371
C14orf128	0.183728	0.00037479	0.00155037	371	371
C14orf129	0.0418598	0.42145	0.53285	371	371
C14orf132	0.0486064	0.350501	0.461603	371	366
C14orf135	0.264304	2.39379e-07	2.82853e-06	371	371
C14orf138	-0.0696168	0.180892	0.274549	371	371
C14orf139	-0.152511	0.0032305	0.00978828	371	371
C14orf142	-0.0314826	0.545511	0.648173	371	371
C14orf143	0.0172825	0.740051	0.809493	371	371
C14orf145	0.218031	2.27055e-05	0.000140609	371	370
C14orf147	-0.0160544	0.757926	0.823461	371	371
C14orf148	0.0929501	0.0737476	0.132623	371	355
C14orf149	-0.0662672	0.202844	0.300742	371	370
C14orf153	-0.123963	0.0169005	0.0394178	371	371
C14orf156	-0.246115	1.59838e-06	1.43372e-05	371	371
C14orf159	-0.135019	0.00921929	0.0235319	371	371
C14orf162	-0.143846	0.00550708	0.0152739	371	287
C14orf165	0.0261174	0.616059	0.707792	371	10
C14orf166B	0.00320184	0.95099	0.965174	371	85
C14orf166	-0.233669	5.39745e-06	4.1104e-05	371	371
C14orf167	0.0541998	0.297781	0.405772	371	371
C14orf169	0.0151072	0.771802	0.833921	371	371
C14orf174	0.273117	9.05122e-08	1.19733e-06	371	316
C14orf176	0.0877812	0.091346	0.158065	371	371
C14orf178	0.0495314	0.341397	0.451825	371	128
C14orf179	-0.214671	3.05106e-05	0.000181571	371	371
C14orf180	-0.216579	2.58125e-05	0.00015707	371	211
C14orf181	0.0111854	0.829981	0.877368	371	371
C14orf182	-0.126416	0.0148299	0.0352799	371	359
C14orf183	0.0981636	0.0588987	0.11054	371	51
C14orf184	0.0751957	0.148309	0.233732	371	143
C14orf19	0.0374716	0.471789	0.581368	371	328
C14orf1	-0.150561	0.00365137	0.0108345	371	371
C14orf21	-0.0166638	0.74904	0.816791	371	371
C14orf23	0.141908	0.0061816	0.0167939	371	18
C14orf28	-0.257277	5.07136e-07	5.39411e-06	371	371
C14orf2	-0.268758	1.47065e-07	1.84731e-06	371	371
C14orf33	0.124255	0.0166413	0.0388981	371	371
C14orf34	0.153792	0.0029786	0.00913497	371	123
C14orf37	-7.36736e-05	0.998872	0.999122	371	357
C14orf39	0.109835	0.0344437	0.0711223	371	42
C14orf43	0.102699	0.0480793	0.0935752	371	371
C14orf45	0.158614	0.00218224	0.00704271	371	371
C14orf48	0.0543129	0.296772	0.404841	371	48
C14orf49	0.0103006	0.843249	0.887297	371	371
C14orf4	0.0860913	0.0977797	0.167121	371	371
C14orf50	0.0423522	0.416005	0.527506	371	292
C14orf53	-0.116225	0.0251759	0.0550434	371	186
C14orf64	-0.0647845	0.213156	0.312935	371	279
C14orf68	-0.247267	1.4234e-06	1.30018e-05	371	369
C14orf70	-0.123962	0.0169013	0.0394178	371	59
C14orf72	-0.00473337	0.927601	0.94894	371	278
C14orf73	-0.19139	0.000208632	0.000943557	371	371
C14orf79	-0.0645811	0.214599	0.314657	371	371
C14orf80	0.086891	0.0946912	0.162901	371	371
C14orf86	0.0488916	0.347678	0.458401	371	6
C14orf93	0.062551	0.229391	0.331501	371	371
C15orf17	0.0990242	0.0567034	0.107146	371	371
C15orf21	0.160216	0.0019643	0.00644586	371	371
C15orf23	0.257211	5.10673e-07	5.42304e-06	371	371
C15orf24	-0.0803076	0.122562	0.200302	371	371
C15orf26	0.0291953	0.575095	0.67252	371	275
C15orf27	-0.0583015	0.262658	0.368813	371	369
C15orf28	0.116024	0.0254314	0.0554982	371	282
C15orf29	0.118975	0.0219034	0.0489522	371	371
C15orf2	0.0624923	0.229829	0.331931	371	116
C15orf32	0.038829	0.455875	0.566276	371	7
C15orf33	0.133782	0.00988739	0.0249622	371	358
C15orf34	0.100522	0.053045	0.101501	371	370
C15orf37	0.104633	0.043998	0.087035	371	371
C15orf38	0.152964	0.00313936	0.00954797	371	371
C15orf39	0.00768829	0.882667	0.916647	371	371
C15orf40	0.054047	0.299147	0.407327	371	371
C15orf41	0.221402	1.68016e-05	0.000108676	371	371
C15orf42	0.321268	2.35934e-10	6.87174e-09	371	371
C15orf43	-0.244497	1.87947e-06	1.6531e-05	371	225
C15orf44	0.0176605	0.734576	0.805318	371	371
C15orf48	0.102315	0.048925	0.0948228	371	367
C15orf50	0.0393205	0.450187	0.560784	371	161
C15orf51	-0.0763853	0.141978	0.225647	371	281
C15orf52	-0.0042484	0.935001	0.953329	371	371
C15orf53	-0.0270706	0.603236	0.697225	371	159
C15orf54	0.109743	0.0345961	0.0714073	371	184
C15orf55	0.0940408	0.0704117	0.127863	371	40
C15orf56	0.0863796	0.096657	0.165672	371	179
C15orf57	0.0870506	0.0940844	0.162034	371	371
C15orf58	-0.0158512	0.760897	0.825811	371	371
C15orf59	-0.206249	6.27164e-05	0.000337868	371	341
C15orf5	0.117866	0.0231763	0.051399	371	74
C15orf60	0.128084	0.0135516	0.0326083	371	64
C15orf61	-0.145688	0.0049282	0.0139411	371	371
C15orf62	0.110234	0.0337905	0.0699984	371	371
C15orf63	-0.192573	0.000190198	0.000872268	371	371
C16orf11	0.170649	0.000966587	0.00351998	371	57
C16orf13	-0.102043	0.0495312	0.0957834	371	371
C16orf3	0.0566451	0.276483	0.383903	371	328
C16orf42	-0.10313	0.0471429	0.0921217	371	371
C16orf45	-0.0658485	0.205719	0.304279	371	371
C16orf46	-0.0830271	0.11036	0.184492	371	371
C16orf48	-0.141284	0.00641397	0.0173613	371	371
C16orf52	0.070359	0.176275	0.268785	371	371
C16orf53	0.0313547	0.547144	0.649402	371	371
C16orf54	-0.126062	0.0151138	0.0358365	371	371
C16orf55	0.0518231	0.319501	0.42903	371	371
C16orf57	0.0710835	0.171853	0.263156	371	371
C16orf58	-0.0193385	0.710441	0.785689	371	371
C16orf59	0.325996	1.23834e-10	3.94722e-09	371	371
C16orf5	-0.0238075	0.647612	0.733552	371	371
C16orf61	-0.0842267	0.105291	0.177553	371	371
C16orf62	-0.0431307	0.407479	0.519443	371	371
C16orf63	0.142051	0.00612949	0.0166842	371	371
C16orf68	0.0651987	0.210238	0.309424	371	371
C16orf70	-0.0920443	0.0766145	0.136852	371	371
C16orf71	0.187087	0.00029071	0.0012563	371	370
C16orf72	-0.0334613	0.520539	0.626749	371	371
C16orf73	-0.0146953	0.777858	0.838669	371	241
C16orf74	-0.024991	0.631361	0.720058	371	367
C16orf75	0.25192	8.85775e-07	8.69282e-06	371	371
C16orf78	-0.0255906	0.623195	0.713809	371	4
C16orf79	0.0767033	0.140321	0.223655	371	370
C16orf7	-0.196773	0.000136359	0.000653802	371	371
C16orf80	-0.0582035	0.263463	0.369653	371	371
C16orf81	0.10683	0.0397205	0.0799385	371	156
C16orf82	0.0465165	0.371626	0.48386	371	9
C16orf86	-0.146369	0.00472838	0.0134685	371	371
C16orf87	0.00714991	0.89083	0.922216	371	371
C16orf88	0.170436	0.000981066	0.00356267	371	371
C16orf89	-0.0260423	0.617074	0.708713	371	333
C16orf90	0.101088	0.0517144	0.0993207	371	36
C16orf91	-0.00898218	0.8631	0.90152	371	371
C16orf92	-0.0255798	0.623342	0.71386	371	54
C16orf93	0.185157	0.000336576	0.0014173	371	369
C17orf100	-0.0779733	0.133851	0.215013	371	371
C17orf101	0.10999	0.0341889	0.0706767	371	371
C17orf102	-0.0300259	0.564265	0.66319	371	83
C17orf103	-0.0136105	0.793874	0.85071	371	371
C17orf104	0.233892	5.28387e-06	4.03366e-05	371	367
C17orf105	0.0563088	0.279349	0.387077	371	29
C17orf106	0.0339703	0.514211	0.620705	371	371
C17orf107	-0.14266	0.00591153	0.0162105	371	371
C17orf108	-0.0419326	0.420643	0.5321	371	371
C17orf28	0.0352559	0.498408	0.606554	371	371
C17orf37	0.0895432	0.0850033	0.149004	371	371
C17orf39	-0.117259	0.0238994	0.052797	371	371
C17orf42	0.286913	1.83991e-08	3.00203e-07	371	371
C17orf44	-0.320702	2.54679e-10	7.29465e-09	371	371
C17orf46	0.220137	1.88216e-05	0.00011972	371	237
C17orf47	0.135348	0.00904856	0.0231763	371	333
C17orf48	-0.428683	5.1338e-18	9.74053e-16	371	371
C17orf49	-0.33428	3.89523e-11	1.43705e-09	371	371
C17orf50	0.15589	0.00260424	0.00815622	371	114
C17orf51	0.167864	0.00117268	0.00415844	371	370
C17orf53	0.335974	3.06146e-11	1.1684e-09	371	371
C17orf54	0.0621501	0.232395	0.334957	371	86
C17orf55	0.112694	0.0299891	0.0635239	371	371
C17orf56	0.309502	1.11845e-09	2.63688e-08	371	371
C17orf57	0.342594	1.17777e-11	5.12304e-10	371	366
C17orf58	0.327571	9.96509e-11	3.24917e-09	371	371
C17orf59	-0.31846	3.44147e-10	9.35348e-09	371	371
C17orf60	-0.141315	0.00640245	0.0173325	371	369
C17orf61	-0.338887	2.01639e-11	8.09888e-10	371	371
C17orf62	0.248568	1.24773e-06	1.16755e-05	371	371
C17orf63	0.336685	2.76611e-11	1.05974e-09	371	371
C17orf64	0.0871502	0.0937074	0.161505	371	175
C17orf65	0.256186	5.68688e-07	5.93812e-06	371	371
C17orf66	-0.0271058	0.602764	0.696859	371	186
C17orf67	0.130812	0.0116702	0.0286924	371	370
C17orf68	-0.120285	0.0204789	0.0462615	371	371
C17orf69	0.184996	0.000340691	0.00143064	371	363
C17orf70	0.319259	3.09239e-10	8.53277e-09	371	371
C17orf71	0.496408	1.77443e-24	1.41401e-21	371	371
C17orf72	-0.124686	0.0162659	0.038146	371	371
[truncated: 17,923 more rows]
